# Supplementary material for: Classification of Hepatocellular Carcinoma Based on N6-Methylandenosine–Related lncRNAs Profiling
Source: Front Mol Biosci. 2022 Feb 4;9:807418. doi: 10.3389/fmolb.2022.807418 (PMC8854774; doi:10.3389/fmolb.2022.807418)
Supplement: Supplementary file 4 [file Table7.XLSX]

## Sheet: 186 m6a-related lncRNAs
m6A	lncRNA	cor	pvalue	Regulation
WTAP	AC099850.4	0.554761	1.43686e-31	postive
RBM15B	AC099850.4	0.530714	1.46648e-28	postive
YTHDC1	AC099850.4	0.502613	2.45762e-25	postive
YTHDF1	AC099850.4	0.522158	1.51322e-27	postive
HNRNPC	AC099850.4	0.559551	3.37718e-32	postive
LRPPRC	AC099850.4	0.50047	4.21066e-25	postive
HNRNPA2B1	AC099850.4	0.641693	8.77484e-45	postive
RBMX	AC099850.4	0.66859	8.60558e-50	postive
HNRNPA2B1	DLEU2	0.50722	7.62538e-26	postive
METTL3	AC127024.4	0.526424	4.76508e-28	postive
YTHDC1	AC127024.4	0.502497	2.53018e-25	postive
YTHDC1	TRAPPC12-AS1	0.527675	3.38509e-28	postive
RBMX	AC099850.2	0.512819	1.79456e-26	postive
YTHDC1	AC008760.1	0.539962	1.09085e-29	postive
METTL3	AL355075.2	0.521169	1.97368e-27	postive
METTL3	AL049840.5	0.521	2.06525e-27	postive
YTHDC1	AL049840.5	0.5219	1.62219e-27	postive
YTHDC1	UBE2Q1-AS1	0.547881	1.10471e-30	postive
HNRNPA2B1	UBE2Q1-AS1	0.508405	5.62631e-26	postive
HNRNPA2B1	AP005136.3	0.506053	1.02725e-25	postive
RBM15B	PTOV1-AS1	0.519661	2.95351e-27	postive
YTHDC1	PTOV1-AS1	0.51493	1.03295e-26	postive
YTHDF1	PTOV1-AS1	0.531677	1.12307e-28	postive
HNRNPC	PTOV1-AS1	0.502459	2.55463e-25	postive
HNRNPA2B1	PTOV1-AS1	0.567864	2.58552e-33	postive
RBMX	PTOV1-AS1	0.611412	1.03182e-39	postive
YTHDC1	ADNP-AS1	0.516281	7.23901e-27	postive
HNRNPA2B1	ADNP-AS1	0.51172	2.38886e-26	postive
YTHDC1	AC232271.1	0.51881	3.70461e-27	postive
RBMX	AC232271.1	0.514447	1.17259e-26	postive
VIRMA	AF117829.1	0.53939	1.28396e-29	postive
YTHDC1	AC004076.2	0.535602	3.75081e-29	postive
RBMX	AC004076.2	0.525023	6.97844e-28	postive
YTHDC1	AL049840.4	0.520507	2.35655e-27	postive
METTL3	AL157392.3	0.503974	1.7422e-25	postive
YTHDC1	AL157392.3	0.617146	1.2465e-40	postive
RBMX	AL157392.3	0.526427	4.76207e-28	postive
METTL16	AC012510.1	0.51365	1.44462e-26	postive
METTL3	LINC00641	0.559358	3.58179e-32	postive
YTHDC1	LINC00641	0.545955	1.93867e-30	postive
HNRNPC	LINC00641	0.507041	7.98166e-26	postive
RBMX	LINC00641	0.539012	1.42967e-29	postive
FMR1	FMR1-IT1	0.553239	2.26536e-31	postive
YTHDC1	LINC00342	0.520418	2.41285e-27	postive
YTHDC1	TAPT1-AS1	0.560589	2.45998e-32	postive
METTL16	STARD7-AS1	0.565025	6.26891e-33	postive
YTHDC1	AC010834.3	0.6921	1.27765e-54	postive
YTHDC2	AC010834.3	0.514932	1.03256e-26	postive
RBMX	LINC00665	0.532905	7.98161e-29	postive
YTHDF1	AL035461.3	0.525615	5.9403e-28	postive
METTL3	AC093227.1	0.542113	5.89175e-30	postive
YTHDC1	AC093227.1	0.600514	5.09746e-38	postive
YTHDF1	AC093227.1	0.517472	5.28406e-27	postive
HNRNPC	AC093227.1	0.500813	3.8638e-25	postive
HNRNPA2B1	AC093227.1	0.514662	1.10825e-26	postive
RBMX	AC093227.1	0.570616	1.0864e-33	postive
METTL3	PTOV1-AS2	0.555605	1.11526e-31	postive
HNRNPA2B1	PTOV1-AS2	0.510187	3.55398e-26	postive
YTHDC1	AC004596.1	0.518099	4.4754e-27	postive
RBMX	AL592148.3	0.518266	4.2808e-27	postive
YTHDC1	AC093495.1	0.525204	6.6432e-28	postive
YTHDC1	AP003392.1	0.529425	2.09317e-28	postive
YTHDC1	LAMC1-AS1	0.503713	1.86125e-25	postive
METTL3	AC091057.1	0.531741	1.10334e-28	postive
WTAP	AC091057.1	0.527277	3.77541e-28	postive
RBM15B	AC091057.1	0.560355	2.6419e-32	postive
YTHDC1	AC091057.1	0.599273	7.87336e-38	postive
YTHDF1	AC091057.1	0.547303	1.30837e-30	postive
HNRNPC	AC091057.1	0.585151	9.71768e-36	postive
HNRNPA2B1	AC091057.1	0.697174	1.00647e-55	postive
RBMX	AC091057.1	0.668986	7.19783e-50	postive
RBMX	SNHG32	0.523448	1.06896e-27	postive
YTHDC1	MIR4453HG	0.557289	6.71152e-32	postive
YTHDC1	AC108010.1	0.51638	7.05324e-27	postive
YTHDC2	AC108010.1	0.537957	1.92889e-29	postive
YTHDC1	AC025287.3	0.501436	3.30433e-25	postive
METTL3	TRAF3IP2-AS1	0.531243	1.26655e-28	postive
WTAP	TRAF3IP2-AS1	0.569147	1.72743e-33	postive
HNRNPC	TRAF3IP2-AS1	0.512055	2.18956e-26	postive
HNRNPA2B1	TRAF3IP2-AS1	0.5818	2.94463e-35	postive
RBMX	TRAF3IP2-AS1	0.579985	5.33867e-35	postive
METTL3	SEMA3F-AS1	0.508958	4.88073e-26	postive
METTL3	AC012360.3	0.500632	4.04334e-25	postive
YTHDC1	AC012360.3	0.566697	3.72438e-33	postive
HNRNPA2B1	AC012360.3	0.559212	3.74463e-32	postive
HNRNPA2B1	AC073842.2	0.506719	8.66589e-26	postive
METTL3	AL161452.1	0.507631	6.86276e-26	postive
YTHDC1	MAP3K14-AS1	0.543844	3.5767e-30	postive
YTHDC1	AL355102.4	0.514274	1.22681e-26	postive
METTL14	FGD5-AS1	0.534167	5.61031e-29	postive
RBM15B	FGD5-AS1	0.553376	2.1747e-31	postive
YTHDC1	FGD5-AS1	0.618292	8.12705e-41	postive
YTHDC2	FGD5-AS1	0.539001	1.43443e-29	postive
LRPPRC	FGD5-AS1	0.5064	9.40292e-26	postive
RBM15B	AC005288.1	0.527695	3.36714e-28	postive
YTHDC1	AC005288.1	0.742167	1.24919e-66	postive
YTHDC2	AC005288.1	0.594952	3.52405e-37	postive
YTHDF1	AC005288.1	0.505018	1.33693e-25	postive
HNRNPC	AC005288.1	0.529579	2.00634e-28	postive
LRPPRC	AC005288.1	0.566461	4.00894e-33	postive
HNRNPA2B1	AC005288.1	0.558661	4.42773e-32	postive
RBMX	AC005288.1	0.584444	1.2291e-35	postive
FTO	AC005288.1	0.536076	3.28195e-29	postive
YTHDC1	AC096586.2	0.53862	1.59854e-29	postive
METTL3	AC074117.1	0.501311	3.41011e-25	postive
METTL3	AC016394.2	0.517589	5.12282e-27	postive
RBMX	AC016394.2	0.561392	1.92366e-32	postive
METTL3	AC007066.2	0.556181	9.37675e-32	postive
RBMX	AC007066.2	0.514552	1.14077e-26	postive
METTL3	AC037459.2	0.501077	3.61672e-25	postive
YTHDC1	AC037459.2	0.598336	1.09171e-37	postive
RBMX	AL356481.1	0.509116	4.68562e-26	postive
METTL3	AC084018.1	0.521196	1.95907e-27	postive
HNRNPA2B1	CAPN10-DT	0.516675	6.52373e-27	postive
RBMX	CAPN10-DT	0.50388	1.78423e-25	postive
YTHDC1	AC009120.3	0.595252	3.17776e-37	postive
YTHDC1	ASH1L-AS1	0.537236	2.36611e-29	postive
RBMX	ASH1L-AS1	0.572963	5.15339e-34	postive
YTHDC1	AC114956.2	0.501877	2.95764e-25	postive
YTHDF2	AL031985.3	0.51148	2.54242e-26	postive
HNRNPA2B1	AL031985.3	0.504822	1.40517e-25	postive
YTHDC1	PSMA3-AS1	0.575882	2.02118e-34	postive
RBMX	PSMA3-AS1	0.509336	4.42713e-26	postive
RBMX	SNHG20	0.502945	2.26006e-25	postive
YTHDC1	AC106037.2	0.54751	1.23134e-30	postive
YTHDC1	Z68871.1	0.580921	3.92976e-35	postive
YTHDC2	Z68871.1	0.590141	1.82091e-36	postive
YTHDC2	AC008906.1	0.560293	2.69265e-32	postive
YTHDC1	SEC24B-AS1	0.536885	2.61249e-29	postive
RBMX	SEC24B-AS1	0.505458	1.19557e-25	postive
YTHDC1	AP001469.2	0.518913	3.60495e-27	postive
HNRNPA2B1	DDX11-AS1	0.51562	8.61588e-27	postive
RBMX	DDX11-AS1	0.51823	4.322e-27	postive
YTHDC1	WARS2-AS1	0.595721	2.70338e-37	postive
HNRNPC	WARS2-AS1	0.500654	4.02118e-25	postive
HNRNPA2B1	WARS2-AS1	0.539057	1.41175e-29	postive
RBMX	WARS2-AS1	0.568393	2.18984e-33	postive
YTHDC1	THAP9-AS1	0.625603	5.0915e-42	postive
HNRNPA2B1	THAP9-AS1	0.512563	1.91872e-26	postive
RBMX	SBF2-AS1	0.534498	5.1134e-29	postive
METTL3	AC018690.1	0.511586	2.47367e-26	postive
HNRNPA2B1	AC018690.1	0.547897	1.09938e-30	postive
RBMX	AC018690.1	0.500309	4.38394e-25	postive
METTL3	MED8-AS1	0.500274	4.42257e-25	postive
HNRNPA2B1	AL355488.1	0.571513	8.17698e-34	postive
METTL3	AL512770.1	0.53459	4.98374e-29	postive
METTL14	EBLN3P	0.521662	1.72914e-27	postive
YTHDC1	EBLN3P	0.656172	2.04591e-47	postive
YTHDC2	EBLN3P	0.589931	1.95509e-36	postive
METTL3	AL008729.1	0.506437	9.31391e-26	postive
RBMX	AL008729.1	0.524459	8.13126e-28	postive
YTHDC1	AC109460.2	0.591656	1.08906e-36	postive
YTHDC1	FBXL19-AS1	0.528801	2.48587e-28	postive
YTHDC1	AC005104.1	0.539632	1.19834e-29	postive
YTHDC1	LINC00630	0.683689	7.69319e-53	postive
YTHDC2	LINC00630	0.510046	3.68613e-26	postive
HNRNPA2B1	LINC00630	0.530991	1.35831e-28	postive
RBMX	LINC00630	0.595027	3.43451e-37	postive
YTHDC1	LINC02035	0.636429	7.33421e-44	postive
RBMX	LINC02035	0.545136	2.46019e-30	postive
YTHDC1	NORAD	0.594225	4.52428e-37	postive
YTHDF1	NORAD	0.550622	4.92991e-31	postive
METTL3	AC008735.2	0.51703	5.93966e-27	postive
HNRNPA2B1	LINC00294	0.5112	2.73396e-26	postive
METTL3	KDM4A-AS1	0.504539	1.51002e-25	postive
YTHDC1	ANKRD10-IT1	0.642009	7.71389e-45	postive
METTL3	AC124045.1	0.511815	2.33079e-26	postive
YTHDC1	LINC01560	0.621005	2.9318e-41	postive
RBMX	LINC01560	0.507793	6.58406e-26	postive
YTHDC1	AL132989.1	0.578257	9.37281e-35	postive
YTHDC2	AC021078.1	0.509839	3.88895e-26	postive
YTHDC1	ZEB1-AS1	0.556724	7.9602e-32	postive
WTAP	AL031714.1	0.521811	1.66113e-27	postive
YTHDC1	AL031714.1	0.62024	3.91225e-41	postive
HNRNPA2B1	AL031714.1	0.516285	7.2318e-27	postive
YTHDC1	AC022150.2	0.530433	1.58496e-28	postive
YTHDC1	AC092910.3	0.568975	1.82336e-33	postive
HNRNPA2B1	AC092910.3	0.500986	3.70018e-25	postive
LRPPRC	AL133243.2	0.51537	9.20149e-27	postive
YTHDF1	AC145207.5	0.504318	1.59705e-25	postive
YTHDC1	AC004908.1	0.514027	1.30886e-26	postive
METTL3	AC139256.3	0.541276	7.49046e-30	postive
YTHDC1	AC139256.3	0.52277	1.28338e-27	postive
YTHDC1	LINC00909	0.594674	3.87789e-37	postive
HNRNPC	LINC00909	0.554289	1.65541e-31	postive
HNRNPA2B1	LINC00909	0.565523	5.37044e-33	postive
RBMX	LINC00909	0.582578	2.27887e-35	postive
YTHDC1	AC073046.1	0.605194	9.72657e-39	postive
YTHDC2	AC073046.1	0.523695	9.99784e-28	postive
YTHDC2	AC024075.1	0.535953	3.39828e-29	postive
YTHDC1	AC087289.5	0.528915	2.40885e-28	postive
YTHDC1	AC092614.1	0.569092	1.75777e-33	postive
LRPPRC	AC092614.1	0.544749	2.75277e-30	postive
YTHDC1	AF131215.5	0.546567	1.62229e-30	postive
HNRNPA2B1	AC012467.2	0.513989	1.32211e-26	postive
RBMX	LINC00653	0.502135	2.77194e-25	postive
RBMX	AP000873.2	0.503369	2.03053e-25	postive
YTHDC1	ABALON	0.615207	2.55963e-40	postive
YTHDC1	AC091185.1	0.588817	2.84758e-36	postive
RBMX	AC127024.5	0.508843	5.02687e-26	postive
VIRMA	UBR5-AS1	0.586982	5.27487e-36	postive
METTL3	AC073575.4	0.500937	3.7457e-25	postive
METTL3	AL031670.1	0.5036	1.91519e-25	postive
YTHDC1	AL031670.1	0.534471	5.15305e-29	postive
METTL3	AC027601.2	0.52485	7.31264e-28	postive
YTHDC1	ZNF32-AS2	0.664701	4.91158e-49	postive
HNRNPA2B1	ZNF32-AS2	0.561768	1.71389e-32	postive
RBMX	ZNF32-AS2	0.572703	5.59943e-34	postive
YTHDC1	AC008969.1	0.543399	4.06773e-30	postive
RBMX	AC008969.1	0.515879	8.0488e-27	postive
YTHDC1	AC129510.1	0.592677	7.68756e-37	postive
YTHDC1	AC015849.3	0.510056	3.67665e-26	postive
YTHDC1	AC067852.3	0.503548	1.94092e-25	postive
METTL3	HCG18	0.509198	4.58826e-26	postive
RBM15B	HCG18	0.552725	2.64105e-31	postive
YTHDC1	HCG18	0.601879	3.15337e-38	postive
YTHDF1	HCG18	0.519164	3.37223e-27	postive
HNRNPC	HCG18	0.627855	2.13668e-42	postive
LRPPRC	HCG18	0.532317	9.40035e-29	postive
HNRNPA2B1	HCG18	0.558452	4.71752e-32	postive
RBMX	HCG18	0.698662	4.7306e-56	postive
YTHDC1	NFYC-AS1	0.552178	3.10753e-31	postive
RBM15B	AL078644.2	0.510507	3.27184e-26	postive
YTHDC1	AL078644.2	0.533381	6.98786e-29	postive
YTHDF1	AL078644.2	0.5164	7.01579e-27	postive
HNRNPC	AL078644.2	0.502616	2.45541e-25	postive
RBMX	AL078644.2	0.562215	1.49391e-32	postive
RBM15B	BACE1-AS	0.546771	1.52817e-30	postive
YTHDF1	BACE1-AS	0.514815	1.06456e-26	postive
YTHDC1	AC026412.3	0.52382	9.66539e-28	postive
WTAP	AC026356.1	0.582071	2.69272e-35	postive
YTHDC1	AL133355.1	0.570903	9.92181e-34	postive
HNRNPA2B1	AL050341.2	0.526771	4.33451e-28	postive
RBMX	AL050341.2	0.529013	2.34493e-28	postive
RBM15B	NRAV	0.50048	4.20013e-25	postive
YTHDC1	NRAV	0.54811	1.03293e-30	postive
YTHDF1	NRAV	0.500804	3.87255e-25	postive
HNRNPC	NRAV	0.525897	5.50152e-28	postive
RBMX	NRAV	0.560055	2.89572e-32	postive
YTHDC1	AL031282.2	0.514642	1.11422e-26	postive
YTHDC1	AC138028.4	0.559864	3.06917e-32	postive
HNRNPA2B1	SNHG21	0.527344	3.70631e-28	postive
YTHDC2	AC104532.2	0.527398	3.6522e-28	postive
METTL16	AC020915.2	0.500863	3.81588e-25	postive
YTHDC1	AC008124.1	0.588412	3.26413e-36	postive
HNRNPA2B1	AC025176.1	0.53232	9.39213e-29	postive
RBMX	AC025176.1	0.536152	3.21285e-29	postive
YTHDC1	AC112220.2	0.557286	6.71649e-32	postive
YTHDC1	UBA6-AS1	0.550578	4.99404e-31	postive
YTHDC1	CR936218.1	0.631009	6.25861e-43	postive
YTHDC1	INE1	0.548871	8.26205e-31	postive
RBMX	NUTM2A-AS1	0.546598	1.60758e-30	postive
METTL3	MCM3AP-AS1	0.552766	2.60898e-31	postive
RBM15B	MCM3AP-AS1	0.520187	2.56706e-27	postive
YTHDC1	MCM3AP-AS1	0.625419	5.46413e-42	postive
YTHDF1	MCM3AP-AS1	0.50412	1.67932e-25	postive
HNRNPC	MCM3AP-AS1	0.526508	4.65734e-28	postive
LRPPRC	MCM3AP-AS1	0.537938	1.93963e-29	postive
HNRNPA2B1	MCM3AP-AS1	0.610744	1.31606e-39	postive
RBMX	MCM3AP-AS1	0.593656	5.49999e-37	postive
YTHDC2	AL031846.2	0.501408	3.3284e-25	postive
YTHDC1	NIFK-AS1	0.507335	7.40404e-26	postive
RBMX	NIFK-AS1	0.57686	1.47429e-34	postive
METTL3	LENG8-AS1	0.520857	2.1454e-27	postive
YTHDC1	LENG8-AS1	0.560318	2.67189e-32	postive
HNRNPA2B1	LENG8-AS1	0.535455	3.90909e-29	postive
RBMX	LENG8-AS1	0.545093	2.49093e-30	postive
RBM15	AC125257.1	0.505343	1.23095e-25	postive
RBM15B	AC125257.1	0.52832	2.83635e-28	postive
YTHDF1	AC125257.1	0.526077	5.23788e-28	postive
HNRNPA2B1	AC125257.1	0.520696	2.24007e-27	postive
RBMX	AC125257.1	0.505072	1.31871e-25	postive
YTHDC1	AC005253.1	0.530689	1.47679e-28	postive
YTHDC1	HMGN3-AS1	0.537345	2.29405e-29	postive
RBMX	MIR600HG	0.54688	1.48047e-30	postive
YTHDC1	AC234582.1	0.504239	1.6293e-25	postive
YTHDC2	AC116366.2	0.523148	1.15897e-27	postive
VIRMA	OTUD6B-AS1	0.645582	1.77888e-45	postive
RBM15B	SREBF2-AS1	0.522054	1.55628e-27	postive
YTHDF1	SREBF2-AS1	0.514512	1.15266e-26	postive
METTL3	TMEM147-AS1	0.573369	4.52726e-34	postive
RBMX	TMEM147-AS1	0.517423	5.35378e-27	postive
RBMX	AL121772.3	0.50385	1.79811e-25	postive
LRPPRC	SNHG16	0.503641	1.8957e-25	postive
YTHDC2	AC025917.1	0.525789	5.66591e-28	postive
YTHDC2	AL109614.1	0.51457	1.13542e-26	postive
YTHDC1	WAC-AS1	0.518746	3.76913e-27	postive
YTHDF1	WAC-AS1	0.508586	5.37015e-26	postive
HNRNPA2B1	WAC-AS1	0.526861	4.22944e-28	postive
RBMX	WAC-AS1	0.586376	6.45984e-36	postive
VIRMA	AC064807.1	0.511552	2.49532e-26	postive
YTHDC1	AC107027.3	0.542611	5.10497e-30	postive
RBMX	AC107027.3	0.531993	1.02875e-28	postive
YTHDC1	OIP5-AS1	0.533589	6.59453e-29	postive
YTHDC2	OIP5-AS1	0.523133	1.16373e-27	postive
HNRNPA2B1	TMCO1-AS1	0.529289	2.17352e-28	postive
RBMX	TMCO1-AS1	0.507927	6.36175e-26	postive
HNRNPA2B1	SNHG4	0.517178	5.7127e-27	postive
RBMX	SNHG4	0.508719	5.19016e-26	postive
YTHDC1	KANSL1L-AS1	0.509829	3.89828e-26	postive
YTHDC1	CTBP1-AS	0.506378	9.45673e-26	postive
YTHDC2	Z83843.1	0.508917	4.93174e-26	postive
YTHDC1	AP005899.1	0.566982	3.40698e-33	postive
RBM15B	LINC00205	0.540933	8.2635e-30	postive
YTHDF1	LINC00205	0.521027	2.05003e-27	postive
HNRNPC	LINC00205	0.526993	4.0798e-28	postive
HNRNPA2B1	LINC00205	0.576077	1.89828e-34	postive
RBMX	LINC00205	0.558976	4.02356e-32	postive
RBM15B	CTBP1-DT	0.530306	1.64164e-28	postive
YTHDC1	CTBP1-DT	0.5535	2.09574e-31	postive
YTHDC2	AC005034.6	0.558154	5.16369e-32	postive
YTHDC1	EIF3J-DT	0.615715	2.12112e-40	postive
RBMX	EIF3J-DT	0.566846	3.55488e-33	postive
YTHDF1	SNHG1	0.500649	4.02624e-25	postive
HNRNPC	SNHG1	0.564401	7.60676e-33	postive
HNRNPA2B1	SNHG1	0.526728	4.38634e-28	postive
RBMX	SNHG1	0.589773	2.06234e-36	postive
LRPPRC	AC016747.1	0.50876	5.13585e-26	postive
YTHDC1	LINC00265	0.586132	7.00744e-36	postive
HNRNPA2B1	NCK1-DT	0.554035	1.78621e-31	postive
METTL3	AC107068.1	0.530405	1.59741e-28	postive
METTL3	AC007406.5	0.574483	3.16905e-34	postive
YTHDC1	AC007406.5	0.722877	1.08777e-61	postive
HNRNPC	AC007406.5	0.539936	1.09895e-29	postive
HNRNPA2B1	AC007406.5	0.55855	4.58012e-32	postive
RBMX	AC007406.5	0.602737	2.32879e-38	postive
YTHDC2	PAXIP1-AS2	0.590209	1.77947e-36	postive
RBMX	ZNF529-AS1	0.507117	7.82741e-26	postive
YTHDF1	AC102953.2	0.500525	4.15267e-25	postive
HNRNPA2B1	AC102953.2	0.520271	2.50998e-27	postive
YTHDC1	AC245060.2	0.507945	6.33173e-26	postive
YTHDC1	FAM111A-DT	0.643089	4.96065e-45	postive
HNRNPA2B1	FAM111A-DT	0.52572	5.77375e-28	postive
RBMX	FAM111A-DT	0.530129	1.72408e-28	postive
YTHDC1	LINC01521	0.520677	2.25155e-27	postive
YTHDC1	AC004771.2	0.611763	9.07649e-40	postive
YTHDC1	N4BP2L2-IT2	0.516555	6.73446e-27	postive
YTHDC1	AC004067.1	0.551588	3.70262e-31	postive

## Sheet:  hierarchical clustering
ID	clusters
TCGA-EP-A26S	1
TCGA-DD-AAVX	2
TCGA-LG-A6GG	2
TCGA-DD-AAVW	1
TCGA-UB-A7ME	2
TCGA-G3-A7M9	1
TCGA-DD-AACJ	2
TCGA-DD-A4NK	2
TCGA-DD-A3A5	2
TCGA-DD-AACF	2
TCGA-K7-A5RF	2
TCGA-DD-AADB	1
TCGA-DD-AAVZ	2
TCGA-BC-A216	1
TCGA-DD-A1EF	1
TCGA-DD-AADL	1
TCGA-KR-A7K8	2
TCGA-DD-AADK	2
TCGA-DD-A39W	2
TCGA-GJ-A9DB	1
TCGA-DD-A1EA	1
TCGA-UB-A7MD	2
TCGA-ES-A2HS	2
TCGA-G3-A3CJ	2
TCGA-FV-A3R2	1
TCGA-2Y-A9GZ	2
TCGA-4R-AA8I	1
TCGA-DD-A4NG	1
TCGA-2Y-A9H0	2
TCGA-G3-A25V	2
TCGA-DD-AADQ	2
TCGA-CC-A8HS	1
TCGA-DD-A1EL	1
TCGA-WQ-AB4B	2
TCGA-5R-AA1C	1
TCGA-ED-A8O6	1
TCGA-DD-AADD	1
TCGA-BC-A10S	2
TCGA-DD-AAEB	2
TCGA-WX-AA44	1
TCGA-PD-A5DF	2
TCGA-YA-A8S7	1
TCGA-5R-AA1D	2
TCGA-DD-AACH	1
TCGA-CC-A8HV	1
TCGA-G3-AAV0	2
TCGA-DD-AAED	2
TCGA-ZS-A9CG	2
TCGA-K7-A6G5	2
TCGA-DD-AADS	2
TCGA-DD-AAEK	1
TCGA-DD-A4ND	1
TCGA-2Y-A9H7	2
TCGA-RC-A7S9	2
TCGA-DD-AADI	2
TCGA-DD-A4NA	1
TCGA-BC-A10T	2
TCGA-RC-A7SH	1
TCGA-WJ-A86L	1
TCGA-DD-AA3A	1
TCGA-CC-A7IE	1
TCGA-DD-AAVS	1
TCGA-DD-AAE7	2
TCGA-BC-A3KG	1
TCGA-DD-A3A2	2
TCGA-DD-AAVR	2
TCGA-CC-A7II	1
TCGA-DD-AACN	1
TCGA-2Y-A9GX	2
TCGA-CC-A3MA	1
TCGA-DD-AACQ	2
TCGA-RC-A7SF	2
TCGA-DD-AADW	1
TCGA-G3-A3CH	1
TCGA-DD-A1EI	1
TCGA-ZP-A9CZ	1
TCGA-KR-A7K0	2
TCGA-BC-A10Y	1
TCGA-ED-A8O5	1
TCGA-CC-A9FS	2
TCGA-UB-A7MB	1
TCGA-ED-A627	2
TCGA-XR-A8TE	2
TCGA-G3-A7M7	2
TCGA-G3-AAUZ	2
TCGA-RC-A7SK	2
TCGA-DD-AACI	2
TCGA-DD-A4NH	1
TCGA-WX-AA46	2
TCGA-DD-A4NQ	2
TCGA-G3-A5SM	2
TCGA-MI-A75E	2
TCGA-DD-A11D	2
TCGA-CC-5262	2
TCGA-2Y-A9GY	2
TCGA-ES-A2HT	2
TCGA-DD-AAW0	2
TCGA-G3-A3CI	2
TCGA-DD-AAVV	2
TCGA-DD-A39Y	2
TCGA-DD-A1EB	2
TCGA-DD-AAD1	1
TCGA-G3-A3CK	2
TCGA-DD-AACA	1
TCGA-5C-A9VH	2
TCGA-FV-A23B	2
TCGA-DD-AADR	2
TCGA-DD-A3A1	2
TCGA-DD-AAC9	2
TCGA-CC-5259	2
TCGA-EP-A2KA	2
TCGA-DD-A1EC	2
TCGA-DD-AAD3	2
TCGA-DD-AACS	1
TCGA-BD-A3ER	2
TCGA-GJ-A6C0	2
TCGA-2Y-A9GS	1
TCGA-BC-A8YO	1
TCGA-CC-A9FW	1
TCGA-DD-A1ED	2
TCGA-EP-A12J	1
TCGA-DD-A1EJ	1
TCGA-G3-AAV2	2
TCGA-DD-AADY	2
TCGA-CC-5263	1
TCGA-DD-AADP	2
TCGA-BC-A69I	2
TCGA-DD-A4NO	2
TCGA-BC-A10W	1
TCGA-LG-A9QC	2
TCGA-DD-A11C	2
TCGA-DD-AACV	1
TCGA-CC-5264	1
TCGA-DD-AACL	1
TCGA-DD-A116	2
TCGA-CC-A7IG	2
TCGA-DD-AAE9	2
TCGA-DD-AAVP	2
TCGA-G3-AAV5	2
TCGA-ZS-A9CF	1
TCGA-NI-A8LF	2
TCGA-DD-A39Z	2
TCGA-EP-A3RK	2
TCGA-CC-A3MB	2
TCGA-CC-A7IF	1
TCGA-ZS-A9CD	2
TCGA-G3-A25S	2
TCGA-BC-A217	1
TCGA-DD-AAW2	2
TCGA-DD-A3A3	2
TCGA-2Y-A9H8	2
TCGA-G3-A7M6	1
TCGA-FV-A2QQ	2
TCGA-ZP-A9D4	1
TCGA-LG-A9QD	2
TCGA-ED-A7XP	2
TCGA-2Y-A9HA	2
TCGA-DD-AAE2	2
TCGA-DD-AADF	2
TCGA-DD-AACW	1
TCGA-MI-A75I	2
TCGA-FV-A3I0	1
TCGA-2Y-A9H1	2
TCGA-CC-A8HU	1
TCGA-DD-AAD2	2
TCGA-BC-A10R	2
TCGA-G3-A5SL	2
TCGA-CC-A1HT	1
TCGA-2Y-A9GV	2
TCGA-ED-A7XO	2
TCGA-CC-A5UC	2
TCGA-G3-AAV1	1
TCGA-O8-A75V	2
TCGA-ZP-A9CY	2
TCGA-G3-A7M8	2
TCGA-DD-AAE0	1
TCGA-ED-A7PY	2
TCGA-BC-A10X	2
TCGA-CC-A7IH	2
TCGA-DD-A1EH	1
TCGA-DD-AAEH	2
TCGA-DD-AAEE	1
TCGA-ZP-A9D0	2
TCGA-DD-A1EG	2
TCGA-2Y-A9H6	2
TCGA-2Y-A9GW	2
TCGA-DD-A73D	1
TCGA-DD-A115	2
TCGA-XR-A8TF	2
TCGA-DD-A4NI	2
TCGA-G3-AAV3	2
TCGA-UB-A7MA	1
TCGA-UB-A7MF	2
TCGA-BC-A112	1
TCGA-BC-A10U	2
TCGA-BC-A5W4	2
TCGA-FV-A3I1	2
TCGA-CC-A123	2
TCGA-WQ-A9G7	1
TCGA-ED-A66X	2
TCGA-DD-A1EK	2
TCGA-MR-A8JO	2
TCGA-QA-A7B7	1
TCGA-CC-A8HT	1
TCGA-FV-A4ZP	2
TCGA-DD-A4NJ	1
TCGA-CC-5258	1
TCGA-EP-A2KB	2
TCGA-G3-A25X	2
TCGA-CC-A5UD	1
TCGA-DD-A119	2
TCGA-DD-AACB	2
TCGA-DD-AAE4	2
TCGA-CC-A3M9	1
TCGA-CC-A7IL	2
TCGA-BC-A10Z	1
TCGA-UB-AA0U	1
TCGA-ED-A4XI	1
TCGA-HP-A5MZ	2
TCGA-DD-AAVU	2
TCGA-DD-AAD6	1
TCGA-DD-A4NE	1
TCGA-DD-AADV	1
TCGA-DD-AACX	1
TCGA-DD-AACC	2
TCGA-G3-A5SK	2
TCGA-ZS-A9CE	2
TCGA-DD-A73B	1
TCGA-RC-A7SB	1
TCGA-DD-AADN	2
TCGA-CC-A5UE	1
TCGA-DD-AACZ	1
TCGA-DD-AAVQ	2
TCGA-BD-A3EP	2
TCGA-DD-A39V	2
TCGA-NI-A4U2	2
TCGA-DD-A4NF	2
TCGA-DD-A11A	2
TCGA-DD-AAD0	2
TCGA-DD-A3A6	2
TCGA-DD-A114	1
TCGA-HP-A5N0	2
TCGA-XR-A8TC	2
TCGA-MI-A75C	2
TCGA-DD-AACP	2
TCGA-DD-AACT	2
TCGA-DD-A73E	1
TCGA-BC-4072	1
TCGA-BC-4073	2
TCGA-XR-A8TG	2
TCGA-BC-A69H	2
TCGA-DD-AADJ	2
TCGA-2Y-A9H9	2
TCGA-ED-A5KG	1
TCGA-DD-AACO	2
TCGA-G3-A25Z	2
TCGA-DD-A4NV	1
TCGA-FV-A2QR	2
TCGA-G3-AAV7	1
TCGA-2Y-A9H4	2
TCGA-3K-AAZ8	2
TCGA-CC-5261	1
TCGA-ZP-A9D2	1
TCGA-2Y-A9H5	2
TCGA-G3-A25T	1
TCGA-DD-AAEA	2
TCGA-RG-A7D4	1
TCGA-DD-AACD	2
TCGA-DD-AAD8	2
TCGA-5R-AAAM	2
TCGA-EP-A3JL	2
TCGA-DD-A73G	2
TCGA-ED-A459	2
TCGA-DD-A73C	2
TCGA-MR-A520	2
TCGA-G3-A7M5	2
TCGA-MI-A75G	2
TCGA-CC-A7IK	1
TCGA-G3-A5SJ	1
TCGA-DD-AADC	1
TCGA-DD-A3A7	2
TCGA-DD-AACE	2
TCGA-2Y-A9H3	2
TCGA-DD-A4NB	2
TCGA-G3-A5SI	2
TCGA-DD-AAE6	2
TCGA-DD-AACG	2
TCGA-5C-A9VG	2
TCGA-DD-A1EE	2
TCGA-BC-A110	2
TCGA-GJ-A3OU	2
TCGA-G3-A25U	1
TCGA-G3-A3CG	2
TCGA-CC-5260	1
TCGA-CC-A7IJ	1
TCGA-DD-AADU	2
TCGA-DD-AAE1	2
TCGA-2Y-A9HB	2
TCGA-BD-A2L6	2
TCGA-DD-A3A9	2
TCGA-KR-A7K2	2
TCGA-CC-A3MC	2
TCGA-DD-A73A	2
TCGA-DD-AADG	1
TCGA-DD-A4NL	2
TCGA-BC-A10Q	1
TCGA-2Y-A9GU	2
TCGA-ZP-A9CV	2
TCGA-DD-A113	2
TCGA-2Y-A9GT	2
TCGA-DD-A39X	2
TCGA-DD-AACU	1
TCGA-WX-AA47	2
TCGA-DD-A3A4	2
TCGA-DD-A73F	2
TCGA-DD-A4NN	2
TCGA-DD-AAEI	2
TCGA-UB-AA0V	2
TCGA-DD-AADO	2
TCGA-DD-AAVY	2
TCGA-FV-A3R3	2
TCGA-DD-A4NS	1
TCGA-MI-A75H	2
TCGA-UB-A7MC	1
TCGA-DD-AAEG	2
TCGA-DD-AAD5	1
TCGA-K7-A5RG	1
TCGA-XR-A8TD	2
TCGA-DD-AACY	2
TCGA-KR-A7K7	2
TCGA-G3-A25Y	1
TCGA-K7-AAU7	1
TCGA-2Y-A9H2	1
TCGA-DD-AAW3	1
TCGA-ED-A82E	1
TCGA-DD-A4NP	2
TCGA-G3-A6UC	2
TCGA-DD-AAW1	2
TCGA-DD-A118	2
TCGA-DD-AADA	2
TCGA-ED-A66Y	1
TCGA-DD-AAE3	2
TCGA-G3-AAV6	2

## Sheet: Estimate
ID	StromalScore	ImmuneScore	ESTIMATEScore	TumorPurity
TCGA-EP-A26S-01A-11R-A16W-07	-874.172	-283.578	-1157.75	0.906852
TCGA-DD-AAVX-01A-11R-A41C-07	-456.537	973.985	517.448	0.77698
TCGA-ED-A7PZ-01A-11R-A33R-07	-1451.02	-498.692	-1949.71	0.949615
TCGA-LG-A6GG-01A-11R-A311-07	-1059.37	-67.867	-1127.24	0.904955
TCGA-ED-A97K-01A-21R-A38B-07	-336.479	541.215	204.736	0.805048
TCGA-DD-AAVW-01A-11R-A41C-07	243.431	820.695	1064.13	0.724017
TCGA-UB-A7ME-01A-11R-A33J-07	-394.915	1195.42	800.504	0.75016
TCGA-G3-A7M9-01A-23R-A352-07	-1325.32	-328.495	-1653.82	0.93511
TCGA-DD-AACJ-01A-11R-A41C-07	-1224.21	-7.12797	-1231.34	0.911351
TCGA-DD-A4NK-01A-11R-A28V-07	-691.711	-77.1069	-768.818	0.881327
TCGA-DD-A3A5-01A-11R-A22L-07	-626.502	131.422	-495.08	0.861634
TCGA-DD-AACF-01A-11R-A41C-07	-959.375	711.84	-247.535	0.842628
TCGA-K7-A5RF-01A-11R-A28V-07	317.444	1348.68	1666.13	0.660317
TCGA-ZP-A9D1-01A-11R-A38B-07	-184.074	656.583	472.51	0.781115
TCGA-DD-AADB-01A-11R-A41C-07	-853.848	1226	372.155	0.790228
TCGA-DD-AAVZ-01A-11R-A41C-07	-762.872	110.663	-652.21	0.87311
TCGA-BC-A216-01A-11R-A155-07	-951.601	874.993	-76.6087	0.828853
TCGA-DD-A1EF-01A-11R-A131-07	-623.396	615.226	-8.17029	0.823191
TCGA-DD-AADL-01A-11R-A41C-07	-1193.72	-312.777	-1506.5	0.927229
TCGA-KR-A7K8-01A-11R-A33J-07	-158.913	1619.48	1460.57	0.682673
TCGA-ED-A7PX-01A-51R-A352-07	51.7994	401.489	453.288	0.782874
TCGA-DD-AADK-01A-11R-A41C-07	-178.649	808.804	630.155	0.766459
TCGA-BW-A5NO-01A-11R-A27V-07	-660.166	529.451	-130.714	0.83327
TCGA-DD-A39W-01A-11R-A213-07	-958.733	-35.7737	-994.507	0.896494
TCGA-GJ-A9DB-01A-11R-A37K-07	-194.277	359.214	164.937	0.8085
TCGA-DD-A1EA-01A-11R-A131-07	-874.093	719.808	-154.284	0.835178
TCGA-UB-A7MD-01A-12R-A352-07	-232.954	940.626	707.672	0.759101
TCGA-ES-A2HS-01A-11R-A180-07	-470	14.1656	-455.834	0.858696
TCGA-G3-A3CJ-01A-11R-A213-07	-780.88	260.718	-520.162	0.863497
TCGA-FV-A3R2-01A-11R-A22L-07	-1055.47	146.455	-909.011	0.890863
TCGA-BW-A5NQ-01A-11R-A27V-07	-777.515	1403.56	626.044	0.766846
TCGA-2Y-A9GZ-01A-11R-A39D-07	-970.52	-376.185	-1346.71	0.918191
TCGA-4R-AA8I-01A-11R-A38B-07	-709.206	193.522	-515.683	0.863165
TCGA-DD-A4NG-01A-11R-A27V-07	-816.175	483.639	-332.536	0.849281
TCGA-RC-A6M5-01A-11R-A32O-07	349.078	236.856	585.934	0.770612
TCGA-2Y-A9H0-01A-11R-A38B-07	-1042.3	808.533	-233.768	0.841538
TCGA-DD-A11B-01A-11R-A131-07	-845.223	-288.754	-1133.98	0.905376
TCGA-G3-A25V-01A-11R-A16W-07	71.57	1162.82	1234.39	0.706553
TCGA-DD-AADQ-01A-11R-A41C-07	-1129.46	550.262	-579.199	0.867835
TCGA-CC-A8HS-01A-11R-A36F-07	-1134.05	-381.871	-1515.92	0.927746
TCGA-DD-A1EL-01A-11R-A155-07	-1269.63	230.766	-1038.87	0.89936
TCGA-WQ-AB4B-01A-11R-A41C-07	-240.31	635.653	395.344	0.788138
TCGA-5R-AA1C-01A-11R-A41C-07	-827.724	356.876	-470.848	0.859824
TCGA-ED-A8O6-01A-11R-A36F-07	-921.084	24.2527	-896.832	0.890049
TCGA-DD-AADD-01A-11R-A41C-07	-1445.6	-82.1627	-1527.77	0.928394
TCGA-BC-A10S-01A-22R-A131-07	50.5292	1160.98	1211.51	0.708926
TCGA-CC-A9FV-01A-11R-A37K-07	1099.68	2243.78	3343.46	0.457363
TCGA-DD-AAEB-01A-11R-A41C-07	-745.161	399.783	-345.378	0.850274
TCGA-WX-AA44-01A-11R-A39D-07	-885.495	393.491	-492.003	0.861405
TCGA-PD-A5DF-01A-11R-A27V-07	175.424	896.246	1071.67	0.723252
TCGA-YA-A8S7-01A-11R-A37K-07	112.56	1783.92	1896.48	0.634551
TCGA-5R-AA1D-01A-11R-A38B-07	1169.41	1036.83	2206.24	0.598765
TCGA-DD-AACH-01A-11R-A41C-07	-726.819	365.912	-360.907	0.851472
TCGA-CC-A8HV-01A-11R-A36F-07	-1217.34	-397.069	-1614.41	0.933045
TCGA-BW-A5NP-01A-11R-A27V-07	-1320.65	-515.853	-1836.5	0.944275
TCGA-G3-AAV0-01A-11R-A37K-07	-790.052	250.183	-539.869	0.864952
TCGA-DD-AAED-01A-12R-A41C-07	-1496.77	184.389	-1312.38	0.916184
TCGA-ZS-A9CG-01A-11R-A37K-07	-709.923	113.144	-596.778	0.869115
TCGA-K7-A6G5-01A-11R-A311-07	-335.551	858.647	523.096	0.776457
TCGA-DD-AADS-01A-11R-A41C-07	-667.913	1424.07	756.158	0.754449
TCGA-DD-AAEK-01A-11R-A41C-07	-151.358	1519.67	1368.31	0.692506
TCGA-DD-A4ND-01A-11R-A266-07	631.229	1154.78	1786.01	0.647
TCGA-2Y-A9H7-01A-11R-A39D-07	-1144.36	339.584	-804.779	0.883809
TCGA-RC-A7S9-01A-11R-A33R-07	-1148.3	547.857	-600.442	0.86938
TCGA-DD-AADI-01A-11R-A41C-07	-154.47	1579.04	1424.57	0.686525
TCGA-DD-A4NA-01A-11R-A266-07	-390.694	584.477	193.783	0.806001
TCGA-BC-A10T-01A-11R-A131-07	149.723	218.085	367.807	0.790619
TCGA-RC-A7SH-01A-11R-A38B-07	-1218.58	-381.067	-1599.65	0.932263
TCGA-WJ-A86L-01A-12R-A39D-07	-1332.18	-131.445	-1463.63	0.924855
TCGA-DD-AA3A-01A-11R-A37K-07	-1432.83	-19.8518	-1452.68	0.924242
TCGA-CC-A7IE-01A-21R-A38B-07	-635.769	1250.67	614.905	0.767895
TCGA-DD-AAVS-01A-11R-A41C-07	-657.399	226.013	-431.386	0.856852
TCGA-DD-AAE7-01A-11R-A41C-07	-200.878	884.988	684.11	0.761348
TCGA-BC-A3KG-01A-11R-A213-07	-1250.96	-82.7334	-1333.7	0.917433
TCGA-DD-A3A2-01A-11R-A213-07	-538.346	185.56	-352.785	0.850846
TCGA-DD-AAVR-01A-11R-A41C-07	407.797	1705.84	2113.64	0.609596
TCGA-CC-A7II-01A-11R-A33J-07	-741.739	-319.226	-1060.97	0.900773
TCGA-DD-AACN-01A-11R-A41C-07	-284.537	366.044	81.5066	0.815646
TCGA-2Y-A9GX-01A-11R-A38B-07	733.609	1693.02	2426.63	0.572546
TCGA-CC-A3MA-01A-11R-A213-07	-466.526	-75.2104	-541.737	0.86509
TCGA-DD-AACQ-01A-11R-A41C-07	-1450.86	-525.861	-1976.72	0.95085
TCGA-RC-A7SF-01A-11R-A352-07	-944.737	324.251	-620.486	0.870831
TCGA-DD-AADW-01A-11R-A39D-07	-517.803	-347.165	-864.967	0.887907
TCGA-G3-A3CH-01A-11R-A22L-07	-401.164	603.478	202.314	0.805259
TCGA-DD-A1EI-01A-11R-A131-07	20.4919	530.312	550.804	0.773888
TCGA-ZP-A9CZ-01A-11R-A38B-07	-212.297	1153.91	941.615	0.736303
TCGA-KR-A7K0-01A-12R-A33R-07	-507.607	315.125	-192.482	0.838249
TCGA-BC-A10Y-01A-11R-A131-07	-804.734	454.546	-350.188	0.850646
TCGA-ED-A8O5-01A-11R-A36F-07	-686.138	-170.997	-857.135	0.887378
TCGA-CC-A9FS-01A-11R-A37K-07	-922.282	36.3923	-885.889	0.889316
TCGA-UB-A7MB-01A-11R-A33R-07	-1224.47	-450.999	-1675.47	0.936232
TCGA-ED-A627-01A-12R-A311-07	738.594	1910.05	2648.64	0.545528
TCGA-XR-A8TE-01A-11R-A36F-07	-505.206	23.9767	-481.229	0.860601
TCGA-G3-A7M7-01A-12R-A352-07	-775.211	-42.7539	-817.965	0.884713
TCGA-G3-AAUZ-01A-11R-A38B-07	-353.283	1040.61	687.332	0.761041
TCGA-RC-A7SK-01A-11R-A352-07	-1128.93	-339.821	-1468.75	0.92514
TCGA-DD-AACI-01A-11R-A41C-07	-132.128	1857.89	1725.76	0.653718
TCGA-2V-A95S-01A-11R-A37K-07	-383.091	2159.69	1776.59	0.648053
TCGA-DD-A4NH-01A-11R-A27V-07	-595.45	933.612	338.161	0.793276
TCGA-WX-AA46-01A-11R-A39D-07	-262.359	443.761	181.402	0.807075
TCGA-DD-A4NQ-01A-21R-A28V-07	-931.05	635.463	-295.587	0.846405
TCGA-G3-A5SM-01A-12R-A28V-07	91.3073	991.74	1083.05	0.722098
TCGA-MI-A75E-01A-11R-A32O-07	-127.418	942.056	814.638	0.748787
TCGA-DD-A11D-01A-11R-A131-07	-630.917	56.9507	-573.966	0.867453
TCGA-CC-5262-01A-01R-A131-07	247.497	1182.82	1430.31	0.685912
TCGA-2Y-A9GY-01A-11R-A38B-07	-920.983	1749.81	828.823	0.747405
TCGA-ES-A2HT-01A-12R-A180-07	-187.504	735.48	547.976	0.774151
TCGA-DD-AAW0-01A-11R-A41C-07	7.06981	1092.44	1099.51	0.720424
TCGA-G3-A3CI-01A-11R-A213-07	-311.717	971.704	659.987	0.763639
TCGA-DD-AAVV-01A-11R-A41C-07	88.2108	1457.17	1545.38	0.673523
TCGA-DD-A39Y-01A-11R-A213-07	-1166.98	34.0027	-1132.98	0.905314
TCGA-DD-A1EB-01A-11R-A131-07	-556.772	124.708	-432.064	0.856903
TCGA-DD-AAD1-01A-11R-A41C-07	281.193	1360.58	1641.78	0.662997
TCGA-G3-A3CK-01A-11R-A213-07	-677.883	720.716	42.8329	0.818917
TCGA-DD-AACA-02A-11R-A41C-07	-917.707	-695.366	-1613.07	0.932974
TCGA-5C-A9VH-01A-11R-A37K-07	-276.418	78.9456	-197.473	0.838648
TCGA-FV-A23B-01A-11R-A16W-07	-638.679	498.278	-140.401	0.834055
TCGA-DD-AADR-01A-11R-A41C-07	-787.058	563.762	-223.296	0.840706
TCGA-DD-A3A1-01A-11R-A213-07	-995.222	912.697	-82.525	0.829339
TCGA-DD-A4NR-01A-11R-A311-07	182.534	2289.99	2472.52	0.56701
TCGA-DD-AAC9-01A-11R-A41C-07	181.182	1131.75	1312.93	0.698348
TCGA-CC-5259-01A-31R-A213-07	-1268.08	590.677	-677.407	0.874907
TCGA-EP-A2KA-01A-11R-A180-07	-747.948	1454.32	706.376	0.759225
TCGA-DD-A1EC-01A-21R-A131-07	-159.049	2407.99	2248.94	0.593733
TCGA-DD-AAD3-01A-11R-A41C-07	35.8981	717.478	753.376	0.754717
TCGA-DD-AACS-01A-11R-A41C-07	-1198.69	-335.94	-1534.63	0.928768
TCGA-BD-A3ER-01A-11R-A213-07	106.415	617.681	724.096	0.757529
TCGA-GJ-A6C0-01A-12R-A311-07	-521.996	1107.29	585.293	0.770672
TCGA-2Y-A9GS-01A-12R-A38B-07	-501.41	634.85	133.44	0.811212
TCGA-BC-A8YO-01A-11R-A37K-07	-874.259	1205.95	331.695	0.793854
TCGA-CC-A9FW-01A-11R-A37K-07	-1305.25	174.612	-1130.64	0.905167
TCGA-DD-A1ED-01A-11R-A155-07	-68.1064	1135.84	1067.73	0.723652
TCGA-EP-A12J-01A-11R-A131-07	-829.095	58.1337	-770.961	0.881475
TCGA-DD-A1EJ-01A-11R-A155-07	-1009.33	306.147	-703.182	0.876733
TCGA-G3-AAV2-01A-11R-A37K-07	-757.744	99.998	-657.746	0.873506
TCGA-DD-AADY-01A-11R-A41C-07	-640.464	-379.997	-1020.46	0.898175
TCGA-CC-5263-01A-01R-A131-07	-768.964	644.414	-124.55	0.83277
TCGA-DD-AADP-01A-11R-A39D-07	-504.486	386.932	-117.554	0.832201
TCGA-BC-A69I-01A-11R-A311-07	-238.882	492.398	253.516	0.80078
TCGA-DD-A4NO-01A-11R-A28V-07	-340.648	181.361	-159.288	0.835582
TCGA-BC-A10W-01A-11R-A131-07	-598.741	488.04	-110.701	0.831642
TCGA-LG-A9QC-01A-11R-A37K-07	-927.122	-366.67	-1293.79	0.915087
TCGA-DD-A11C-01A-11R-A131-07	-88.836	472.069	383.233	0.789231
TCGA-DD-AACV-01A-11R-A41C-07	-1365.14	-701.338	-2066.47	0.954847
TCGA-CC-5264-01A-01R-A131-07	-967.613	86.5863	-881.026	0.888989
TCGA-DD-AACL-01A-11R-A41C-07	-465.426	1776.73	1311.31	0.698518
TCGA-DD-A116-01A-11R-A131-07	-630.887	460.648	-170.239	0.836464
TCGA-CC-A7IG-01A-11R-A33J-07	-920.288	483.056	-437.232	0.857294
TCGA-DD-AAE9-01A-11R-A41C-07	-1344.24	32.9704	-1311.27	0.916118
TCGA-DD-AAVP-01A-11R-A41C-07	-596.056	116.077	-479.979	0.860507
TCGA-G3-AAV5-01A-11R-A37K-07	-1068.33	102.428	-965.901	0.894625
TCGA-ZS-A9CF-02A-11R-A38B-07	-838.486	152.041	-686.446	0.875549
TCGA-NI-A8LF-01A-11R-A36F-07	-357.63	84.7516	-272.879	0.844625
TCGA-DD-A39Z-01A-11R-A213-07	-1337.68	-185.913	-1523.59	0.928166
TCGA-ZS-A9CF-01A-11R-A38B-07	-830.167	403.509	-426.659	0.856494
TCGA-EP-A3RK-01A-11R-A22L-07	-77.4307	1764.95	1687.52	0.657956
TCGA-FV-A496-01A-11R-A266-07	-1275.9	-548.04	-1823.94	0.943667
TCGA-CC-A3MB-01A-11R-A213-07	-942.718	45.1179	-897.6	0.890101
TCGA-CC-A7IF-01A-11R-A33J-07	-1068.7	-327.652	-1396.36	0.921054
TCGA-ZS-A9CD-01A-11R-A37K-07	-241.932	671.901	429.969	0.784999
TCGA-G3-A25S-01A-11R-A16W-07	-992.463	658.981	-333.481	0.849354
TCGA-BC-A217-01A-11R-A155-07	-1086.12	704.783	-381.336	0.853041
TCGA-DD-AAW2-01A-11R-A41C-07	-789.704	-225.629	-1015.33	0.897844
TCGA-DD-A3A3-01A-11R-A22L-07	-1329.99	303.068	-1026.92	0.898592
TCGA-2Y-A9H8-01A-11R-A39D-07	-894.388	927.663	33.2758	0.819722
TCGA-G3-A7M6-01A-11R-A33R-07	-624.827	281.073	-343.754	0.850149
TCGA-FV-A2QQ-01A-11R-A22L-07	-426.51	872.694	446.184	0.783522
TCGA-ZP-A9D4-01A-11R-A37K-07	-939.041	-203.257	-1142.3	0.905894
TCGA-LG-A9QD-01A-11R-A38B-07	-744.245	508.89	-235.355	0.841664
TCGA-RC-A6M4-01A-11R-A32O-07	-1241.24	-626.795	-1868.03	0.945789
TCGA-ED-A7XP-01A-11R-A352-07	-326.645	513.284	186.639	0.806621
TCGA-2Y-A9HA-01A-11R-A39D-07	-979.037	-30.6757	-1009.71	0.89748
TCGA-DD-AAE2-01A-11R-A41C-07	-213.911	930.397	716.486	0.758258
TCGA-DD-AADF-01A-11R-A41C-07	-1126.73	315.431	-811.299	0.884256
TCGA-DD-AACW-01A-11R-A41C-07	-1076.74	182.14	-894.596	0.8899
TCGA-MI-A75I-01A-11R-A32O-07	-1123.08	220.733	-902.35	0.890418
TCGA-FV-A3I0-01A-11R-A22L-07	-443.693	368.315	-75.3782	0.828752
TCGA-2Y-A9H1-01A-11R-A38B-07	-829.697	1132.28	302.586	0.796445
TCGA-CC-A8HU-01A-11R-A36F-07	-1166.83	-214.434	-1381.26	0.920189
TCGA-DD-AAD2-01A-11R-A41C-07	295.485	1015.76	1311.24	0.698525
TCGA-BC-A10R-01A-11R-A131-07	-81.8997	23.1911	-58.7087	0.82738
TCGA-G3-A5SL-01A-11R-A27V-07	-641.824	-36.0819	-677.906	0.874943
TCGA-CC-A1HT-01A-11R-A131-07	184.399	2095.25	2279.65	0.590101
TCGA-2Y-A9GV-01A-11R-A38B-07	-100.471	898.523	798.052	0.750398
TCGA-ED-A7XO-01A-11R-A352-07	-134.733	800.145	665.412	0.763125
TCGA-CC-A5UC-01A-11R-A28V-07	-242.474	415.776	173.302	0.807776
TCGA-G3-AAV1-01A-11R-A38B-07	-744.836	-27.1534	-771.989	0.881547
TCGA-O8-A75V-01A-11R-A32O-07	-204.641	1186.54	981.895	0.73229
TCGA-ZP-A9CY-01A-11R-A38B-07	-63.5891	637.332	573.743	0.771751
TCGA-G3-A7M8-01A-11R-A33R-07	-260.002	311.214	51.2114	0.818211
TCGA-DD-AAE0-01A-11R-A41C-07	-635.37	71.8972	-563.473	0.866686
TCGA-ED-A7PY-01A-11R-A33R-07	-1284.41	-228.426	-1512.83	0.927577
TCGA-EP-A2KC-01A-11R-A213-07	-775.116	150.279	-624.837	0.871144
TCGA-BC-A10X-01A-11R-A131-07	367.76	867.733	1235.49	0.706438
TCGA-CC-A7IH-01A-11R-A33J-07	-946.343	-430.82	-1377.16	0.919953
TCGA-FV-A495-01A-11R-A266-07	82.3766	1326.51	1408.89	0.688196
TCGA-DD-A1EH-01A-11R-A131-07	-462.018	-84.3052	-546.323	0.865428
TCGA-DD-AAEH-01A-11R-A41C-07	-165.166	1476.91	1311.75	0.698472
TCGA-DD-AAEE-01A-11R-A41C-07	-945.5	-208.695	-1154.2	0.906632
TCGA-ZP-A9D0-01A-11R-A37K-07	-704.64	-173.496	-878.136	0.888795
TCGA-DD-A1EG-01A-11R-A213-07	1.43836	1386.03	1387.47	0.690474
TCGA-2Y-A9H6-01A-11R-A39D-07	-3.84572	1075.2	1071.35	0.723285
TCGA-2Y-A9GW-01A-11R-A38B-07	50.4936	1478.29	1528.78	0.675322
TCGA-DD-A73D-01A-12R-A32O-07	-1490.05	-637.394	-2127.45	0.957468
TCGA-DD-A115-01A-11R-A131-07	-313.606	466.721	153.115	0.80952
TCGA-XR-A8TF-01A-11R-A36F-07	-1072.1	-94.0126	-1166.11	0.907369
TCGA-DD-A4NI-01A-11R-A27V-07	-107.126	1028.17	921.048	0.738343
TCGA-G3-AAV3-01A-11R-A37K-07	-295.237	1370.19	1074.95	0.72292
TCGA-UB-A7MA-01A-11R-A33R-07	-792.452	-13.0707	-805.523	0.88386
TCGA-UB-A7MF-01A-11R-A33J-07	-583.437	1808.87	1225.43	0.707483
TCGA-BC-A112-01A-11R-A131-07	-262.821	467.077	204.256	0.80509
TCGA-BC-A10U-01A-11R-A131-07	-1224.16	72.4227	-1151.73	0.906479
TCGA-BC-A5W4-01A-11R-A28V-07	-1423.52	-620.316	-2043.83	0.953854
TCGA-FV-A3I1-01A-11R-A22L-07	-323.835	888.689	564.853	0.77258
TCGA-CC-A123-01A-11R-A131-07	-820.816	381.526	-439.29	0.857449
TCGA-WQ-A9G7-01A-11R-A37K-07	-1254.08	-248.501	-1502.58	0.927014
TCGA-ED-A66X-01A-11R-A311-07	339.59	931.83	1271.42	0.702696
TCGA-DD-A1EK-01A-11R-A213-07	-335.727	816.976	481.249	0.780314
TCGA-DD-AADM-01A-11R-A41C-07	-551.204	534.637	-16.5673	0.82389
TCGA-MR-A8JO-01A-12R-A36F-07	776.419	1459.93	2236.35	0.595219
TCGA-QA-A7B7-01A-11R-A32O-07	-1303.29	-33.5405	-1336.83	0.917616
TCGA-CC-A8HT-01A-11R-A36F-07	-1027.08	822.848	-204.235	0.839188
TCGA-FV-A4ZP-01A-12R-A266-07	-710.662	1229.68	519.014	0.776835
TCGA-DD-A4NJ-01A-11R-A27V-07	-167.723	855.427	687.704	0.761006
TCGA-CC-5258-01A-01R-A131-07	-541.362	628.24	86.8778	0.81519
TCGA-EP-A2KB-01A-11R-A180-07	-1093.11	-4.84014	-1097.95	0.903118
TCGA-G3-A25X-01A-11R-A16W-07	-57.7917	1495.17	1437.37	0.685157
TCGA-CC-A5UD-01A-11R-A28V-07	-1130.5	-195.07	-1325.57	0.916958
TCGA-DD-A119-01A-11R-A131-07	-326.299	358.894	32.5951	0.819779
TCGA-DD-AACB-01A-11R-A41C-07	-656.296	1426.81	770.517	0.753064
TCGA-DD-AAE4-01A-11R-A41C-07	69.8629	1760.75	1830.61	0.641994
TCGA-CC-A3M9-01A-11R-A213-07	903.018	2812.34	3715.36	0.40816
TCGA-CC-A7IL-01A-11R-A33R-07	-1513.11	-444.82	-1957.93	0.949992
TCGA-BC-A10Z-01A-11R-A131-07	-1446.7	-714.12	-2160.82	0.95887
TCGA-UB-AA0U-01A-11R-A38B-07	58.6318	764.283	822.914	0.747981
TCGA-DD-A3A8-01A-11R-A22L-07	-1110.9	-151.1	-1262	0.913195
TCGA-ED-A4XI-01A-11R-A266-07	208.869	1150.93	1359.8	0.693407
TCGA-HP-A5MZ-01A-21R-A27V-07	631.166	1546.13	2177.29	0.602163
TCGA-DD-AAVU-01A-11R-A41C-07	-1154.97	29.7179	-1125.25	0.904831
TCGA-DD-AAD6-01A-11R-A41C-07	-1411.4	71.3604	-1340.04	0.917803
TCGA-DD-A4NE-01A-11R-A27V-07	-695.382	-215.721	-911.103	0.891002
TCGA-DD-AADV-01A-11R-A39D-07	-406.186	186.017	-220.169	0.840458
TCGA-DD-AACA-01A-11R-A41C-07	-1009.98	-212.896	-1222.87	0.910839
TCGA-DD-AACX-01A-11R-A41C-07	-1233.8	205.03	-1028.77	0.898711
TCGA-DD-AACC-01A-11R-A41C-07	154.804	2598.22	2753.03	0.532623
TCGA-G3-A5SK-01A-11R-A27V-07	-283.16	1006.37	723.211	0.757614
TCGA-ZS-A9CE-01A-11R-A37K-07	-1168.53	-491.079	-1659.6	0.935411
TCGA-DD-A73B-01A-12R-A32O-07	-1123.82	-338.776	-1462.6	0.924797
TCGA-RC-A7SB-01A-21R-A352-07	-1036.15	49.2296	-986.921	0.896
TCGA-DD-AADN-01A-11R-A41C-07	-1075.97	1997.81	921.836	0.738265
TCGA-CC-A5UE-01A-11R-A28V-07	-1478.71	9.67733	-1469.04	0.925156
TCGA-DD-AACZ-01A-11R-A41C-07	-427.577	2046.1	1618.53	0.665548
TCGA-DD-AAVQ-01A-11R-A41C-07	-277.661	2008.58	1730.92	0.653145
TCGA-BD-A3EP-01A-11R-A22L-07	179.298	1473.12	1652.41	0.661827
TCGA-DD-A39V-01A-11R-A213-07	-362.615	1383.63	1021.02	0.728367
TCGA-NI-A4U2-01A-11R-A28V-07	-448.885	208.19	-240.694	0.842087
TCGA-DD-A4NF-01A-11R-A27V-07	-819.812	-399.671	-1219.48	0.910634
TCGA-DD-A11A-01A-11R-A131-07	-1029.53	-187.088	-1216.61	0.91046
TCGA-DD-AAD0-01A-11R-A41C-07	-1389.75	-228.059	-1617.81	0.933224
TCGA-DD-A3A6-01A-11R-A22L-07	701.848	1302.05	2003.89	0.622287
TCGA-DD-A114-01A-11R-A131-07	298.522	1803.13	2101.65	0.610991
TCGA-5C-AAPD-01A-21R-A39D-07	-239.998	1720.27	1480.27	0.680557
TCGA-HP-A5N0-01A-11R-A28V-07	194.877	575.494	770.371	0.753078
TCGA-T1-A6J8-01A-11R-A32O-07	-487.234	210.854	-276.379	0.8449
TCGA-XR-A8TC-01A-11R-A36F-07	-781.469	-203.092	-984.561	0.895846
TCGA-DD-AACK-01A-11R-A41C-07	-1032.75	156.271	-876.478	0.888683
TCGA-MI-A75C-01A-11R-A32O-07	-1411.61	629.919	-781.69	0.882218
TCGA-DD-AACP-01A-11R-A41C-07	-1592.69	-278.863	-1871.56	0.945957
TCGA-DD-AACT-01A-11R-A41C-07	-334.494	963.358	628.864	0.766581
TCGA-DD-A73E-01A-12R-A32O-07	-1138.17	-748.857	-1887.02	0.946691
TCGA-BC-4072-01B-11R-A155-07	-308.544	1383.92	1075.37	0.722877
TCGA-BC-4073-01B-02R-A131-07	-0.825898	1913.97	1913.14	0.632659
TCGA-XR-A8TG-01A-11R-A36F-07	-463.829	300.666	-163.164	0.835894
TCGA-RC-A6M6-01A-11R-A32O-07	-1373.19	1.77371	-1371.42	0.919622
TCGA-BC-A69H-01A-11R-A311-07	-787.693	929.13	141.437	0.810525
TCGA-DD-AAC8-01A-11R-A41C-07	-887.855	428.333	-459.523	0.858974
TCGA-DD-AADJ-01A-11R-A41C-07	-978.974	472.782	-506.193	0.862461
TCGA-2Y-A9H9-01A-21R-A39D-07	-652.545	342.173	-310.372	0.847559
TCGA-ED-A5KG-01A-11R-A27V-07	574.703	3135.33	3710.03	0.408874
TCGA-DD-AACO-01A-11R-A41C-07	-455.938	930.325	474.387	0.780943
TCGA-G3-A25Z-01A-11R-A16W-07	-439.707	453.099	13.392	0.82139
TCGA-DD-A4NV-01A-11R-A311-07	-202.421	260.642	58.2209	0.817619
TCGA-FV-A2QR-01A-11R-A213-07	-214.237	219.45	5.2128	0.822074
TCGA-G3-AAV7-01A-11R-A38B-07	-642.415	831.075	188.66	0.806445
TCGA-2Y-A9H4-01A-11R-A38B-07	-753.79	583.637	-170.153	0.836457
TCGA-3K-AAZ8-01A-12R-A39D-07	-999.936	445.827	-554.109	0.866
TCGA-CC-5261-01A-01R-A131-07	87.5144	1121.84	1209.36	0.709149
TCGA-ZP-A9D2-01A-11R-A38B-07	-496.115	254.425	-241.69	0.842165
TCGA-2Y-A9H5-01A-11R-A38B-07	-289.448	286.614	-2.83366	0.822746
TCGA-G3-A25T-01A-11R-A16W-07	-434.422	360.295	-74.1269	0.828649
TCGA-DD-AAEA-01A-11R-A41C-07	-983.69	714.233	-269.457	0.844356
TCGA-RG-A7D4-01A-12R-A33R-07	-1064.42	1529.9	465.47	0.78176
TCGA-DD-AACD-01A-11R-A41C-07	-358.754	1063.63	704.88	0.759368
TCGA-DD-AAD8-01A-11R-A41C-07	-942.97	139.753	-803.216	0.883701
TCGA-5R-AAAM-01A-12R-A41C-07	535.954	1108.02	1643.97	0.662756
TCGA-EP-A3JL-01A-11R-A213-07	22.737	1354.64	1377.37	0.691546
TCGA-DD-A73G-01A-22R-A32O-07	-681.696	621.155	-60.5406	0.827531
TCGA-G3-AAV4-01A-11R-A38B-07	-895.305	-81.2439	-976.548	0.895323
TCGA-ED-A459-01A-11R-A266-07	-829.047	557.147	-271.901	0.844548
TCGA-DD-A73C-01A-12R-A33J-07	-104.888	255.795	150.907	0.80971
TCGA-MR-A520-01A-11R-A266-07	-714.934	219.764	-495.17	0.861641
TCGA-G3-A7M5-01A-11R-A33R-07	-917.201	378.283	-538.918	0.864882
TCGA-MI-A75G-01A-11R-A32O-07	-1060.77	-266.743	-1327.51	0.917071
TCGA-CC-A7IK-01A-12R-A33R-07	-1273.53	-543.757	-1817.29	0.943343
TCGA-G3-A5SJ-01A-11R-A27V-07	-568.611	1245.85	677.241	0.762001
TCGA-DD-AADC-01A-11R-A41C-07	-1069.35	-94.1116	-1163.46	0.907205
TCGA-DD-A3A7-01A-11R-A22L-07	-1091.03	325.854	-765.178	0.881074
TCGA-DD-AACE-01A-11R-A41C-07	-692.697	-50.2088	-742.906	0.879523
TCGA-2Y-A9H3-01A-11R-A38B-07	-131.73	1777.83	1646.1	0.662522
TCGA-DD-A4NB-01A-12R-A266-07	996.015	891.863	1887.88	0.635527
TCGA-G3-A5SI-01A-31R-A27V-07	-1014.33	-471.077	-1485.4	0.926065
TCGA-DD-AAE6-01A-11R-A41C-07	-1576.31	-849.496	-2425.81	0.969182
TCGA-DD-AACG-01A-11R-A41C-07	-1166.42	783	-383.418	0.8532
TCGA-5C-A9VG-01A-11R-A37K-07	-401.081	-282.768	-683.849	0.875365
TCGA-DD-A1EE-01A-11R-A131-07	-1013.18	-216.178	-1229.35	0.911232
TCGA-BC-A110-01A-11R-A131-07	670.551	1578.76	2249.31	0.59369
TCGA-GJ-A3OU-01A-31R-A38B-07	935.03	2591.34	3526.37	0.433325
TCGA-G3-A25U-01A-11R-A16W-07	-1054.17	-204.311	-1258.48	0.912984
TCGA-G3-A3CG-01A-11R-A213-07	-401.78	462.292	60.5111	0.817425
TCGA-CC-5260-01A-01R-A131-07	72.5491	699.973	772.522	0.75287
TCGA-CC-A7IJ-01A-11R-A33R-07	823.35	1926.42	2749.77	0.533028
TCGA-DD-AADU-01A-11R-A41C-07	-1241.97	16.5086	-1225.46	0.910996
TCGA-DD-AAE1-01A-11R-A41C-07	-1108.25	351.313	-756.934	0.880501
TCGA-2Y-A9HB-01A-11R-A39D-07	-215.128	958.849	743.72	0.755646
TCGA-BD-A2L6-01A-11R-A213-07	-658.342	420.266	-238.076	0.841879
TCGA-DD-A3A9-01A-11R-A266-07	-39.8998	876.435	836.536	0.746652
TCGA-KR-A7K2-01A-12R-A33R-07	-357.861	603.22	245.359	0.801496
TCGA-CC-A3MC-01A-11R-A22L-07	-523.328	343.984	-179.344	0.837195
TCGA-DD-A73A-01A-12R-A32O-07	-869.829	869.468	-0.361437	0.82254
TCGA-DD-AADG-01A-11R-A41C-07	-1021.01	-388.148	-1409.16	0.921784
TCGA-DD-A4NL-01A-11R-A28V-07	-184.763	420.284	235.521	0.802359
TCGA-BC-A10Q-01A-11R-A131-07	-665.18	226.479	-438.701	0.857405
TCGA-2Y-A9GU-01A-11R-A38B-07	-983.71	-169.119	-1152.83	0.906547
TCGA-ZP-A9CV-01A-11R-A38B-07	-130.405	952.469	822.064	0.748064
TCGA-DD-A113-01A-11R-A131-07	-696.486	512.705	-183.781	0.837551
TCGA-2Y-A9GT-01A-11R-A38B-07	-144.63	1507.22	1362.59	0.693112
TCGA-DD-A39X-01A-11R-A213-07	-411.139	571.781	160.642	0.808871
TCGA-RC-A6M3-01A-11R-A32O-07	-1364.25	267.298	-1096.95	0.903054
TCGA-DD-AACU-01A-11R-A41C-07	-669.216	439.947	-229.268	0.841181
TCGA-WX-AA47-01A-11R-A39D-07	-1349.1	-392.383	-1741.48	0.939593
TCGA-DD-A3A4-01A-11R-A22L-07	-844.463	-430.951	-1275.41	0.913995
TCGA-DD-A73F-01A-11R-A32O-07	-135.5	1787.38	1651.88	0.661887
TCGA-DD-A4NN-01A-11R-A28V-07	-818.125	-393.744	-1211.87	0.910171
TCGA-DD-AAEI-01A-11R-A41C-07	-620.432	750.743	130.311	0.81148
TCGA-UB-AA0V-01A-11R-A38B-07	148.127	624.959	773.085	0.752816
TCGA-DD-AADO-01A-11R-A41C-07	-753.258	1456.8	703.538	0.759496
TCGA-DD-AAVY-01A-11R-A41C-07	-1130.66	-272.71	-1403.37	0.921454
TCGA-FV-A3R3-01A-11R-A22L-07	444.783	821.035	1265.82	0.703281
TCGA-DD-A4NS-01A-11R-A311-07	588.752	1237.58	1826.33	0.642476
TCGA-MI-A75H-01A-11R-A32O-07	-503.559	1059.47	555.914	0.773413
TCGA-UB-A7MC-01A-11R-A33R-07	-1298.97	-459.794	-1758.76	0.940458
TCGA-FV-A4ZQ-01A-11R-A266-07	-939.267	1749.43	810.159	0.749222
TCGA-DD-AAEG-01A-11R-A39D-07	-969.223	-212.549	-1181.77	0.908332
TCGA-DD-AAD5-01A-11R-A41C-07	-946.887	834.249	-112.638	0.8318
TCGA-K7-A5RG-01A-11R-A28V-07	-187.674	2462.61	2274.93	0.590659
TCGA-XR-A8TD-01A-12R-A39D-07	411.177	1900.4	2311.58	0.58631
TCGA-DD-AACY-01A-11R-A41C-07	-721.048	334.938	-386.11	0.853406
TCGA-CC-A9FU-01A-11R-A37K-07	-1544.3	-65.3172	-1609.62	0.932792
TCGA-KR-A7K7-01A-11R-A33J-07	-1075.46	1203.22	127.756	0.8117
TCGA-G3-A25Y-01A-11R-A16W-07	-161.597	604.098	442.501	0.783858
TCGA-K7-AAU7-01A-11R-A38B-07	-257.055	665.068	408.014	0.786992
TCGA-DD-AACA-02B-11R-A41C-07	-1350.85	-605.375	-1956.23	0.949914
TCGA-BC-A3KF-01A-11R-A213-07	-801.908	-72.5084	-874.417	0.888545
TCGA-2Y-A9H2-01A-12R-A38B-07	-959.071	589.2	-369.871	0.852161
TCGA-DD-AAW3-01A-11R-A41C-07	-891.325	-295.14	-1186.46	0.90862
TCGA-ED-A82E-01A-11R-A352-07	-370.794	272.889	-97.9047	0.830598
TCGA-DD-A4NP-01A-11R-A28V-07	-690.979	210.479	-480.501	0.860546
TCGA-G3-A6UC-01A-21R-A33J-07	-1133.24	-256.217	-1389.45	0.920659
TCGA-DD-AAW1-01A-11R-A41C-07	-903.781	-122.691	-1026.47	0.898563
TCGA-DD-A118-01A-11R-A131-07	-347.311	58.5097	-288.801	0.845874
TCGA-DD-AADA-01A-11R-A41C-07	-267.157	1048.99	781.836	0.751969
TCGA-ED-A66Y-01A-11R-A311-07	-1204.78	-814.482	-2019.26	0.952765
TCGA-DD-AAE3-01A-11R-A41C-07	-170.063	424.543	254.481	0.800695
TCGA-G3-AAV6-01A-21R-A37K-07	-1053.49	-306.318	-1359.81	0.918951

## Sheet: Training Set
Id	futime	fustat	age	gender	grade	stage	T	M	N
TCGA-DD-AAVX	1718	0	38	MALE	G2	Stage II	T2	M0	N0
TCGA-DD-AAVW	2317	0	35	MALE	G2	Stage I	T1	M0	N0
TCGA-G3-A7M9	56	1	70	MALE	G2	Stage IIIB	T3b	MX	NX
TCGA-DD-A4NK	1210	1	80	FEMALE	G2	Stage IIIA	T3	M0	N0
TCGA-DD-A3A5	3125	1	66	FEMALE	G2	Stage III	T3	M0	N0
TCGA-DD-AACF	365	1	68	MALE	G3	Stage I	T1	M0	N0
TCGA-BC-A216	1351	0	62	FEMALE	G2	Stage IIIA	T3	M0	NX
TCGA-DD-A1EF	394	1	57	FEMALE	G3	Stage I	T1	M0	N0
TCGA-DD-AADL	636	0	58	MALE	G4	Stage I	T1	M0	N0
TCGA-DD-AADK	1049	0	68	FEMALE	G3	Stage II	T2	M0	N0
TCGA-DD-A39W	827	1	29	FEMALE	G2	Stage III	T3	M0	N0
TCGA-DD-A1EA	2415	0	68	MALE	G2	Stage II	T2	M0	N0
TCGA-ES-A2HS	688	1	80	MALE	G2	Stage I	T1	MX	NX
TCGA-G3-A3CJ	594	0	52	MALE	G2	Stage II	T2	M0	N0
TCGA-4R-AA8I	262	1	66	MALE	G2	Stage II	T2	MX	NX
TCGA-G3-A25V	860	0	68	MALE	G2	Stage I	T1	M0	N0
TCGA-DD-AADQ	436	0	59	MALE	G3	Stage II	T2	M0	N0
TCGA-CC-A8HS	300	1	18	MALE	G1	Stage IIIC	T3	M0	N1
TCGA-5R-AA1C	520	0	57	MALE	G2	Stage II	T2	M0	N0
TCGA-DD-AAEB	478	0	60	MALE	G2	Stage I	T1	M0	N0
TCGA-PD-A5DF	639	1	58	FEMALE	G2	Stage IIIB	T4	M0	N0
TCGA-YA-A8S7	412	1	68	MALE	G3	Stage IIIA	T3a	MX	N0
TCGA-DD-AACH	195	1	69	MALE	G3	Stage II	T2	M0	N0
TCGA-DD-AAED	763	0	51	MALE	G3	Stage I	T1	M0	N0
TCGA-K7-A6G5	512	0	66	MALE	G2	Stage I	T1	MX	N0
TCGA-2Y-A9H7	1168	0	81	FEMALE	G2	Stage I	T1	MX	N0
TCGA-RC-A7S9	640	0	47	FEMALE	G3	Stage I	T1	M0	N0
TCGA-DD-AADI	1085	0	43	FEMALE	G3	Stage I	T1	M0	N0
TCGA-DD-A4NA	1008	0	67	FEMALE	G3	Stage IIIC	T2	M0	N1
TCGA-DD-AA3A	410	1	81	FEMALE	G4	Stage I	T1	MX	N0
TCGA-CC-A7IE	217	1	57	MALE	G2	Stage IIIA	T3	M0	N0
TCGA-DD-A3A2	2131	1	76	FEMALE	G1	Stage I	T1	M0	N0
TCGA-CC-A3MA	303	1	61	MALE	G2	Stage IIIA	T3	M0	N0
TCGA-DD-AACQ	432	1	50	MALE	G3	Stage II	T2	M0	N0
TCGA-G3-A3CH	780	0	53	MALE	G2	Stage IIIA	T3a	M0	N0
TCGA-BC-A10Y	711	1	76	MALE	G3	unknow	T4	MX	NX
TCGA-ED-A627	423	0	74	MALE	G2	Stage I	T1	M0	NX
TCGA-XR-A8TE	925	0	16	MALE	G1	Stage IIIA	T3	MX	N0
TCGA-G3-AAUZ	480	0	48	MALE	G2	Stage I	T1	M0	N0
TCGA-DD-AACI	1618	0	69	MALE	G3	Stage II	T2	M0	N0
TCGA-WX-AA46	756	0	61	MALE	G1	Stage II	T2	MX	NX
TCGA-G3-A5SM	520	0	58	MALE	G3	Stage II	T2	M0	NX
TCGA-CC-5262	103	1	67	MALE	G1	Stage IIIC	T4	M0	N0
TCGA-2Y-A9GY	757	1	64	FEMALE	G3	Stage II	T2	MX	NX
TCGA-DD-AAVV	2455	0	56	MALE	G3	Stage II	T2	M0	N0
TCGA-DD-A39Y	171	1	67	MALE	G3	Stage I	T1	M0	NX
TCGA-DD-A1EB	2017	0	72	FEMALE	G2	Stage I	T1	M0	N0
TCGA-DD-AAD1	564	0	51	FEMALE	G4	Stage I	T1	M0	N0
TCGA-DD-AACA	2301	0	65	MALE	G3	Stage I	T1	M0	N0
TCGA-FV-A23B	1852	1	70	FEMALE	unknow	Stage II	T2	M0	N0
TCGA-CC-5259	250	0	60	FEMALE	G2	Stage IIIC	T4	M0	N0
TCGA-DD-A1EC	602	0	20	FEMALE	G3	Stage I	T1	M0	N0
TCGA-DD-AAD3	1295	0	43	MALE	G2	Stage I	T1	M0	N0
TCGA-GJ-A6C0	31	1	75	FEMALE	G2	Stage II	T2	MX	NX
TCGA-2Y-A9GS	724	1	58	MALE	G2	unknow	T2	MX	NX
TCGA-BC-A8YO	562	0	66	FEMALE	G3	Stage IIIC	T4	M0	N0
TCGA-CC-A9FW	248	0	68	MALE	G2	Stage IIIA	T3	M0	N0
TCGA-EP-A12J	570	0	62	MALE	G1	Stage I	T1	MX	NX
TCGA-CC-5263	129	1	35	MALE	G1	Stage IIIA	T3	M0	N0
TCGA-DD-AADP	458	0	45	MALE	G3	Stage I	T1	M0	N0
TCGA-BC-A69I	387	0	69	MALE	G1	Stage I	T1	M0	N0
TCGA-DD-A4NO	2245	0	65	MALE	G1	Stage I	T1	M0	N0
TCGA-BC-A10W	91	1	50	MALE	G3	unknow	T4	MX	NX
TCGA-DD-A11C	662	0	69	MALE	G3	Stage I	T1	M0	N0
TCGA-DD-AACV	1531	0	53	MALE	G3	Stage I	T1	M0	N0
TCGA-DD-AACL	107	1	66	FEMALE	G3	Stage I	T1	M0	N0
TCGA-DD-AAVP	2752	0	48	MALE	G1	Stage I	T1	M0	N0
TCGA-ZS-A9CF	2412	0	64	MALE	G2	Stage II	T2	MX	NX
TCGA-NI-A8LF	799	0	74	MALE	G3	Stage I	T1	MX	NX
TCGA-DD-A39Z	601	1	43	FEMALE	G2	Stage II	T2	M0	NX
TCGA-EP-A3RK	363	0	73	MALE	G2	Stage IIIA	T3a	MX	NX
TCGA-DD-AAW2	1855	0	69	MALE	G2	Stage I	T1	M0	N0
TCGA-2Y-A9H8	633	1	85	FEMALE	G2	unknow	T1	MX	NX
TCGA-G3-A7M6	632	0	60	FEMALE	G3	Stage I	T1	MX	NX
TCGA-ZP-A9D4	395	0	64	FEMALE	G1	unknow	T1	MX	NX
TCGA-LG-A9QD	366	0	68	MALE	G2	Stage IIIA	T3a	M0	N0
TCGA-ED-A7XP	400	0	53	FEMALE	G3	Stage II	T2	M0	N0
TCGA-DD-AAE2	638	0	51	MALE	G3	Stage I	T1	M0	N0
TCGA-DD-AADF	115	1	64	FEMALE	G4	Stage I	T1	M0	N0
TCGA-MI-A75I	630	0	61	MALE	G1	unknow	T2	MX	NX
TCGA-FV-A3I0	848	0	76	FEMALE	G2	Stage II	T2	M0	NX
TCGA-DD-AAD2	658	0	66	MALE	G2	Stage I	T1	M0	N0
TCGA-BC-A10R	308	1	66	FEMALE	G2	unknow	T3	MX	NX
TCGA-ED-A7XO	427	0	29	MALE	G2	Stage IIIA	T3a	M0	N0
TCGA-CC-A5UC	347	1	63	MALE	G3	Stage IIIA	T3	M0	N0
TCGA-ED-A7PY	390	0	20	FEMALE	G3	Stage II	T2	M0	NX
TCGA-DD-AAEE	810	0	55	MALE	G4	Stage I	T1	M0	N0
TCGA-2Y-A9H6	357	0	68	FEMALE	G2	Stage I	T1	MX	NX
TCGA-2Y-A9GW	1271	1	64	MALE	G2	Stage I	T1	MX	N0
TCGA-DD-A73D	693	0	68	FEMALE	G1	Stage II	T2	MX	NX
TCGA-XR-A8TF	693	1	74	MALE	G1	Stage I	T1	MX	NX
TCGA-DD-A4NI	816	0	67	MALE	G2	Stage II	T2	M0	NX
TCGA-G3-AAV3	412	0	58	FEMALE	G2	Stage II	T2	M0	N0
TCGA-BC-A112	153	1	80	MALE	G2	unknow	T3	MX	NX
TCGA-BC-A5W4	547	1	69	MALE	G3	Stage IIIA	T3a	M0	NX
TCGA-CC-A123	219	0	24	FEMALE	G1	Stage IIIA	T3	M0	N0
TCGA-ED-A66X	406	0	35	MALE	G3	Stage IIIA	T3a	M0	N0
TCGA-DD-A1EK	558	1	64	FEMALE	G2	Stage IVB	T4	M1	N0
TCGA-QA-A7B7	94	0	48	MALE	G2	Stage II	T2	MX	NX
TCGA-CC-A8HT	140	1	74	MALE	G2	Stage IIIA	T3	M0	N0
TCGA-DD-A4NJ	928	0	54	FEMALE	G2	Stage II	T2	M0	N0
TCGA-EP-A2KB	596	1	46	FEMALE	G2	Stage I	T1	MX	NX
TCGA-DD-A119	223	1	40	MALE	G3	Stage IV	T3a	M1	N0
TCGA-DD-AACB	2324	0	74	FEMALE	G3	Stage I	T1	M0	N0
TCGA-CC-A7IL	278	1	61	MALE	G1	Stage IIIA	T3	M0	N0
TCGA-ED-A4XI	819	0	58	MALE	G3	Stage II	T2	M0	N0
TCGA-HP-A5MZ	91	1	78	MALE	G2	Stage I	T1	M0	NX
TCGA-DD-AAD6	672	0	66	MALE	G3	Stage IIIA	T3a	M0	N0
TCGA-DD-A4NE	660	1	75	FEMALE	G3	Stage IIIA	T3a	M0	N0
TCGA-DD-AADV	574	0	50	MALE	G3	Stage I	T1	M0	N0
TCGA-DD-AACX	170	0	66	MALE	G3	Stage II	T2	M0	N0
TCGA-G3-A5SK	744	0	58	MALE	G1	Stage I	T1	M0	NX
TCGA-ZS-A9CE	1241	0	79	FEMALE	G1	Stage II	T2	MX	NX
TCGA-DD-A73B	283	1	72	FEMALE	G2	Stage I	T1	M0	N0
TCGA-DD-AADN	898	0	59	MALE	G4	Stage I	T1	MX	NX
TCGA-DD-A39V	643	1	77	MALE	G3	Stage II	T2	M0	NX
TCGA-NI-A4U2	1791	1	71	MALE	G1	Stage IIIA	T3	MX	NX
TCGA-DD-A4NF	942	0	72	MALE	G2	Stage I	T1	M0	N0
TCGA-DD-AAD0	137	0	73	FEMALE	G2	Stage I	T1	M0	N0
TCGA-DD-A114	1149	1	42	MALE	G3	Stage II	T2	M0	unknow
TCGA-MI-A75C	291	0	64	MALE	G3	Stage I	T1	M0	N0
TCGA-DD-AACP	415	0	64	MALE	G3	Stage I	T1	M0	N0
TCGA-DD-AACT	1562	0	69	FEMALE	G2	Stage I	T1	M0	N0
TCGA-BC-4072	1490	1	74	FEMALE	G3	Stage IIIA	T3	M0	N0
TCGA-BC-4073	849	0	73	MALE	G3	Stage IIIA	T3	MX	N0
TCGA-XR-A8TG	898	0	58	MALE	G2	Stage I	T1	M0	NX
TCGA-BC-A69H	444	0	64	MALE	G3	Stage II	T2	M0	NX
TCGA-DD-AADJ	1066	0	70	FEMALE	G3	Stage I	T1	M0	N0
TCGA-DD-AACO	1876	0	40	MALE	G3	Stage I	T1	M0	N0
TCGA-DD-A4NV	2398	0	61	MALE	G1	Stage IIIA	T3	M0	N0
TCGA-2Y-A9H4	1452	0	68	MALE	G2	Stage I	T1	MX	N0
TCGA-ZP-A9D2	765	1	51	MALE	G2	unknow	T2	MX	NX
TCGA-G3-A25T	1553	0	45	FEMALE	G2	Stage IIIA	T3	M0	N0
TCGA-EP-A3JL	303	0	76	MALE	G2	Stage I	T1	MX	NX
TCGA-DD-A73C	701	0	65	FEMALE	G1	Stage IIIA	T3a	M0	N0
TCGA-CC-A7IK	262	1	59	MALE	G3	Stage IIIA	T3	M0	N0
TCGA-DD-AADC	425	1	53	MALE	G3	Stage I	T1	M0	N0
TCGA-DD-A3A7	419	1	67	MALE	G3	Stage IIIB	T3b	M0	N0
TCGA-2Y-A9H3	1516	0	45	MALE	G1	Stage II	T2	MX	NX
TCGA-DD-A4NB	989	0	25	MALE	G2	Stage I	T1	M0	N0
TCGA-DD-AAE6	141	0	59	FEMALE	G2	Stage I	T1	M0	N0
TCGA-DD-AACG	469	1	52	MALE	G4	Stage II	T2	M0	N0
TCGA-5C-A9VG	328	0	58	MALE	G2	Stage II	T2	M0	N0
TCGA-G3-A25U	1636	0	63	FEMALE	G3	Stage I	T1	M0	N0
TCGA-G3-A3CG	673	0	80	MALE	G2	Stage I	T1	M0	N0
TCGA-CC-5260	87	1	61	FEMALE	G1	Stage IIIC	T4	M0	N0
TCGA-CC-A7IJ	382	0	56	MALE	G3	Stage II	T2	M0	N0
TCGA-2Y-A9HB	260	0	66	MALE	G2	Stage I	T1	MX	NX
TCGA-BD-A2L6	1363	0	69	MALE	G2	unknow	T2	MX	NX
TCGA-CC-A3MC	363	0	54	MALE	G2	Stage IIIA	T3	M0	N0
TCGA-DD-A73A	728	0	71	MALE	G2	Stage I	T1	M0	N0
TCGA-DD-A4NL	1711	0	46	MALE	G1	Stage I	T1	M0	N0
TCGA-2Y-A9GU	1939	0	55	FEMALE	G2	Stage I	T1	MX	NX
TCGA-ZP-A9CV	1088	1	59	MALE	G1	unknow	T1	MX	NX
TCGA-DD-A39X	1694	1	78	FEMALE	G2	Stage I	T1	M0	NX
TCGA-DD-AACU	1567	0	59	MALE	G3	Stage I	T1	M0	N0
TCGA-DD-A73F	1085	0	77	FEMALE	G1	Stage I	T1	M0	N0
TCGA-DD-A4NN	899	1	56	FEMALE	G3	Stage I	T1	M0	N0
TCGA-UB-AA0V	314	0	69	FEMALE	G1	Stage I	unknow	MX	NX
TCGA-DD-AAVY	1970	0	56	MALE	G2	Stage IIIA	T3	M0	N0
TCGA-MI-A75H	747	0	77	MALE	unknow	unknow	unknow	MX	NX
TCGA-DD-AAD5	1345	0	54	MALE	G3	Stage I	T1	M0	N0
TCGA-K7-A5RG	519	0	66	MALE	G1	Stage I	T1	MX	NX
TCGA-DD-AACY	1450	0	61	MALE	G3	Stage I	T1	M0	N0
TCGA-KR-A7K7	951	0	61	FEMALE	G1	Stage II	T2	M0	N0
TCGA-K7-AAU7	359	0	61	MALE	G2	Stage II	T2a	MX	NX
TCGA-ED-A82E	408	0	60	FEMALE	G2	Stage IIIA	T3a	M0	N0
TCGA-DD-A4NP	3308	0	32	MALE	G3	Stage I	T1	M0	N0
TCGA-G3-A6UC	671	0	65	MALE	G2	Stage IIIB	T3b	M0	N0
TCGA-DD-AAW1	1989	0	55	MALE	G2	Stage IIIA	T3	M0	N0
TCGA-DD-AADA	1233	0	66	FEMALE	G3	Stage I	T1	M0	N0
TCGA-ED-A66Y	296	1	51	FEMALE	G3	Stage IIIA	T3a	M0	N0

## Sheet: Testing Set
Id	futime	fustat	age	gender	grade	stage	T	M	N
TCGA-EP-A26S	608	0	70	MALE	G2	Stage I	T1	MX	N0
TCGA-LG-A6GG	387	0	79	FEMALE	G2	Stage II	T2	M0	NX
TCGA-UB-A7ME	486	0	51	MALE	G2	Stage I	T1	MX	NX
TCGA-DD-AACJ	2102	0	75	MALE	G2	Stage II	T2	M0	N0
TCGA-K7-A5RF	631	0	64	MALE	G1	Stage I	T1	MX	NX
TCGA-DD-AADB	1242	0	51	MALE	G4	Stage I	T1	M0	N0
TCGA-DD-AAVZ	1900	0	38	MALE	G2	Stage I	T1	M0	N0
TCGA-KR-A7K8	906	0	57	MALE	G1	Stage I	T1	M0	N0
TCGA-GJ-A9DB	67	1	68	MALE	G2	Stage I	T1	MX	N0
TCGA-UB-A7MD	52	1	67	MALE	G3	Stage I	T1	MX	N0
TCGA-FV-A3R2	194	1	75	MALE	unknow	Stage I	T1	MX	NX
TCGA-2Y-A9GZ	848	1	82	FEMALE	G2	Stage II	T2	MX	NX
TCGA-DD-A4NG	802	1	77	MALE	G2	Stage IIIA	T3a	M0	NX
TCGA-2Y-A9H0	3675	0	49	MALE	G1	Stage IIIA	T3	M0	N0
TCGA-DD-A1EL	415	1	23	MALE	G3	Stage II	T2	M0	N0
TCGA-WQ-AB4B	395	0	62	MALE	G2	Stage II	T2	M0	NX
TCGA-ED-A8O6	56	1	50	FEMALE	G3	Stage IIIA	T3a	M0	N0
TCGA-DD-AADD	1231	0	51	MALE	G4	Stage I	T1	M0	N0
TCGA-BC-A10S	1423	1	81	MALE	G1	unknow	T3	MX	NX
TCGA-WX-AA44	615	0	64	FEMALE	G3	Stage I	T1	MX	NX
TCGA-5R-AA1D	449	0	17	FEMALE	G3	Stage IIIA	T3a	M0	N0
TCGA-CC-A8HV	279	1	51	FEMALE	G2	Stage II	T2	M0	N0
TCGA-G3-AAV0	476	0	58	MALE	G2	Stage I	T1	M0	N0
TCGA-ZS-A9CG	341	0	55	MALE	G2	Stage II	T2	MX	NX
TCGA-DD-AADS	474	0	63	MALE	G2	Stage I	T1	M0	N0
TCGA-DD-AAEK	1067	0	51	MALE	G3	Stage II	T2	M0	N0
TCGA-DD-A4ND	2746	0	56	FEMALE	G3	Stage I	T1	M0	N0
TCGA-BC-A10T	837	1	76	MALE	G1	unknow	T4	MX	NX
TCGA-RC-A7SH	468	0	42	MALE	G3	Stage II	T2	M0	N0
TCGA-WJ-A86L	345	0	68	FEMALE	G2	Stage I	T1	MX	NX
TCGA-DD-AAVS	1823	0	56	MALE	G2	Stage I	T1	M0	N0
TCGA-DD-AAE7	644	0	72	MALE	G2	Stage I	T1	M0	N0
TCGA-BC-A3KG	680	0	68	FEMALE	G3	Stage II	T2	M0	N0
TCGA-DD-AAVR	2513	0	44	MALE	G2	Stage I	T1	M0	N0
TCGA-CC-A7II	399	0	54	MALE	G3	Stage IIIA	T3	M0	N0
TCGA-DD-AACN	1302	0	32	MALE	G3	Stage I	T1	M0	N0
TCGA-2Y-A9GX	2442	0	68	MALE	G2	Stage I	T1	MX	NX
TCGA-RC-A7SF	579	0	66	MALE	G2	Stage I	T1	M0	N0
TCGA-DD-AADW	587	0	48	MALE	G3	Stage I	T1	M0	N0
TCGA-DD-A1EI	183	0	46	MALE	G2	Stage I	T1	M0	N0
TCGA-ZP-A9CZ	706	0	72	MALE	G1	unknow	T1	MX	NX
TCGA-KR-A7K0	65	1	65	MALE	G1	Stage I	T1	M0	N0
TCGA-ED-A8O5	406	0	59	FEMALE	G3	Stage IIIA	T3a	M0	N0
TCGA-CC-A9FS	211	0	55	MALE	G2	Stage II	T2	M0	N0
TCGA-UB-A7MB	601	0	24	MALE	G3	Stage II	T2	MX	NX
TCGA-G3-A7M7	361	0	65	MALE	G1	Stage I	T1	MX	NX
TCGA-RC-A7SK	472	0	59	MALE	G3	Stage I	T1	M0	N0
TCGA-DD-A4NH	917	0	65	FEMALE	G3	Stage IIIB	T3b	M0	N0
TCGA-DD-A4NQ	373	1	60	MALE	G3	Stage II	T2	M0	N0
TCGA-MI-A75E	507	0	61	MALE	G2	Stage IIIC	T4	M0	N0
TCGA-DD-A11D	1560	1	57	FEMALE	G2	Stage I	T1	M0	N0
TCGA-ES-A2HT	438	1	54	MALE	G2	Stage I	T1	MX	NX
TCGA-DD-AAW0	2015	0	54	MALE	G2	Stage I	T1	M0	N0
TCGA-G3-A3CI	180	0	71	MALE	G2	Stage I	T1	M0	N0
TCGA-G3-A3CK	585	0	61	MALE	G2	Stage I	T1	M0	N0
TCGA-5C-A9VH	322	0	70	MALE	G2	Stage I	T1	M0	N0
TCGA-DD-AADR	2028	0	58	MALE	G3	Stage I	T1	M0	N0
TCGA-DD-A3A1	233	1	65	MALE	G2	Stage IIIA	T3b	M0	N0
TCGA-DD-AAC9	347	0	51	MALE	G2	Stage I	T1	M0	N0
TCGA-EP-A2KA	627	1	52	FEMALE	G3	Stage IIIA	T3a	MX	NX
TCGA-DD-AACS	1804	0	39	MALE	G3	Stage I	T1	M0	N0
TCGA-BD-A3ER	1115	0	62	MALE	G2	Stage II	T2	MX	NX
TCGA-DD-A1ED	2301	0	68	MALE	G1	Stage I	T1	M0	N0
TCGA-DD-A1EJ	1005	1	71	FEMALE	G2	Stage IIIC	T1	M0	N1
TCGA-G3-AAV2	372	0	50	MALE	G1	Stage I	T1	M0	N0
TCGA-DD-AADY	555	0	55	FEMALE	G2	Stage I	T1	M0	N0
TCGA-LG-A9QC	425	0	48	MALE	G2	Stage I	T1	M0	NX
TCGA-CC-5264	102	1	71	MALE	G2	Stage IIIA	T3	M0	N0
TCGA-DD-A116	1622	1	68	MALE	G3	Stage IIIA	T3	M0	N0
TCGA-CC-A7IG	299	1	47	MALE	G2	Stage II	T2	M0	N0
TCGA-DD-AAE9	722	0	69	MALE	G3	Stage I	T1	M0	N0
TCGA-G3-AAV5	354	0	67	MALE	G2	Stage II	T2	M0	N0
TCGA-CC-A3MB	315	1	36	MALE	G1	Stage IIIA	T3	M0	N0
TCGA-CC-A7IF	649	1	59	MALE	G1	Stage IIIA	T3	M0	N0
TCGA-ZS-A9CD	1386	1	73	MALE	G2	Stage II	T2	MX	NX
TCGA-G3-A25S	416	1	64	MALE	G2	Stage I	T1	M0	N0
TCGA-BC-A217	1397	1	75	FEMALE	G3	Stage II	T2	M0	NX
TCGA-DD-A3A3	535	1	45	MALE	G2	Stage I	T1	M0	N0
TCGA-FV-A2QQ	729	0	80	MALE	G2	Stage I	T1	MX	N0
TCGA-2Y-A9HA	36	1	70	MALE	G2	Stage II	T2	MX	NX
TCGA-DD-AACW	1424	0	43	MALE	G3	Stage I	T1	M0	N0
TCGA-2Y-A9H1	1229	1	58	MALE	G2	Stage I	T1	MX	NX
TCGA-CC-A8HU	344	1	39	FEMALE	G3	Stage IIIA	T3	M0	N0
TCGA-G3-A5SL	621	0	70	MALE	G2	Stage II	T2	M0	NX
TCGA-CC-A1HT	101	1	50	MALE	G3	Stage IIIA	T3	M0	N0
TCGA-2Y-A9GV	2532	1	54	FEMALE	G1	Stage I	T1	MX	NX
TCGA-G3-AAV1	359	1	51	MALE	G3	Stage IIIC	T4	M0	N0
TCGA-O8-A75V	538	0	54	MALE	G2	Stage I	T1	MX	NX
TCGA-ZP-A9CY	782	0	66	FEMALE	G1	unknow	T1	MX	NX
TCGA-G3-A7M8	430	0	31	MALE	G1	Stage I	T1	MX	NX
TCGA-DD-AAE0	555	0	45	FEMALE	G4	Stage IIIA	T3a	M0	N0
TCGA-BC-A10X	770	1	52	FEMALE	G2	Stage IIIA	T3a	MX	N0
TCGA-CC-A7IH	365	0	58	MALE	G1	Stage IIIA	T3	M0	N0
TCGA-DD-A1EH	1495	0	23	MALE	G3	Stage III	T3	M0	N0
TCGA-DD-AAEH	784	0	73	MALE	G2	Stage I	T1	M0	N0
TCGA-ZP-A9D0	1091	0	67	FEMALE	G1	unknow	T1	MX	NX
TCGA-DD-A1EG	1372	1	76	MALE	G3	Stage I	T1	M0	N0
TCGA-DD-A115	2542	1	53	MALE	G2	Stage IIIA	T3	M0	N0
TCGA-UB-A7MA	848	0	62	FEMALE	G2	Stage II	T2b	M0	N0
TCGA-UB-A7MF	214	1	56	MALE	G2	Stage IIIA	T3a	MX	NX
TCGA-BC-A10U	837	1	69	MALE	G2	unknow	T2	MX	NX
TCGA-FV-A3I1	247	1	81	FEMALE	G2	Stage II	T2	MX	N0
TCGA-WQ-A9G7	30	0	71	FEMALE	G3	unknow	T3a	M0	NX
TCGA-MR-A8JO	330	0	34	MALE	G3	Stage I	T1	MX	N0
TCGA-FV-A4ZP	2486	1	78	MALE	G2	Stage IIIA	T3	M0	NX
TCGA-CC-5258	129	1	48	MALE	G2	Stage II	T2	M0	N0
TCGA-G3-A25X	1779	0	73	MALE	G3	Stage II	T2	M0	N0
TCGA-CC-A5UD	304	1	45	MALE	G2	Stage IIIA	T3	M0	N0
TCGA-DD-AAE4	608	0	49	FEMALE	G1	Stage I	T1	M0	N0
TCGA-CC-A3M9	300	1	45	MALE	G3	Stage IIIA	T3	M0	N0
TCGA-BC-A10Z	34	1	62	FEMALE	G2	Stage I	T1	MX	N0
TCGA-UB-AA0U	327	0	60	MALE	G2	Stage II	T2	MX	NX
TCGA-DD-AAVU	2202	0	46	MALE	G2	Stage II	T2	M0	N0
TCGA-DD-AACC	1685	1	61	MALE	G2	Stage I	T1	M0	N0
TCGA-RC-A7SB	588	0	53	MALE	G2	Stage II	T2	M0	N0
TCGA-CC-A5UE	272	1	48	MALE	G2	Stage IIIB	T4	M0	N0
TCGA-DD-AACZ	171	1	63	FEMALE	G4	Stage I	T1	M0	N0
TCGA-DD-AAVQ	2728	0	38	MALE	G2	Stage I	T1	M0	N0
TCGA-BD-A3EP	409	0	75	FEMALE	G2	Stage I	T1	M0	N0
TCGA-DD-A11A	79	0	67	MALE	G3	Stage I	T1	M0	N0
TCGA-DD-A3A6	3258	1	72	FEMALE	G2	Stage II	T2	M0	N0
TCGA-HP-A5N0	752	1	90	FEMALE	unknow	unknow	TX	M0	NX
TCGA-XR-A8TC	1339	0	43	FEMALE	G2	Stage I	T1	MX	NX
TCGA-DD-A73E	44	0	66	MALE	G1	Stage I	T1	M0	N0
TCGA-2Y-A9H9	697	0	70	MALE	G2	Stage I	T1	MX	N0
TCGA-ED-A5KG	854	0	60	FEMALE	G2	Stage II	T2	M0	N0
TCGA-G3-A25Z	655	0	58	MALE	G2	Stage I	T1	M0	N0
TCGA-FV-A2QR	581	1	75	MALE	G1	Stage I	T1	M0	N0
TCGA-G3-AAV7	361	0	38	MALE	G2	Stage II	T2	M0	N0
TCGA-3K-AAZ8	396	0	65	MALE	G1	Stage IIIB	T3b	MX	NX
TCGA-CC-5261	97	1	44	MALE	G2	Stage II	T2	M0	N0
TCGA-2Y-A9H5	555	1	59	FEMALE	G3	Stage I	T1	MX	N0
TCGA-DD-AAEA	575	0	65	MALE	G3	Stage I	T1	M0	N0
TCGA-RG-A7D4	1098	0	69	MALE	G2	Stage II	T2	M0	N0
TCGA-DD-AACD	381	1	48	MALE	G4	Stage I	T1	M0	N0
TCGA-DD-AAD8	1219	0	73	FEMALE	G2	Stage I	T1	M0	N0
TCGA-5R-AAAM	46	1	65	FEMALE	G2	Stage II	T2	M0	N0
TCGA-DD-A73G	3478	0	73	FEMALE	G3	Stage I	T1	M0	N0
TCGA-ED-A459	910	0	47	MALE	G2	Stage II	T2	M0	N0
TCGA-MR-A520	229	0	58	MALE	G1	Stage I	T1	MX	NX
TCGA-G3-A7M5	447	0	76	MALE	G2	Stage I	T1	MX	NX
TCGA-MI-A75G	698	0	63	MALE	G2	Stage II	T2	M0	N0
TCGA-G3-A5SJ	698	0	59	MALE	G2	Stage I	T1	M0	NX
TCGA-DD-AACE	2184	0	62	MALE	G3	Stage I	T1	M0	N0
TCGA-G3-A5SI	768	1	44	MALE	G2	Stage II	T2	M0	N0
TCGA-DD-A1EE	349	1	73	MALE	G3	Stage IIIA	T3	M0	N0
TCGA-BC-A110	2116	1	51	FEMALE	G1	unknow	T1	MX	NX
TCGA-GJ-A3OU	879	0	59	MALE	G2	Stage I	T1	MX	NX
TCGA-DD-AADU	554	0	60	MALE	G3	Stage II	T2	M0	N0
TCGA-DD-AAE1	552	0	52	MALE	G3	Stage I	T1	M0	N0
TCGA-DD-A3A9	931	1	64	FEMALE	G2	Stage IVB	T4	M1	N0
TCGA-KR-A7K2	829	0	64	MALE	G1	Stage I	T1	M0	N0
TCGA-DD-AADG	1145	0	70	MALE	G3	Stage IIIA	T3a	M0	N0
TCGA-BC-A10Q	1135	1	72	FEMALE	unknow	unknow	T2	MX	NX
TCGA-DD-A113	2425	0	55	FEMALE	G3	Stage II	T2	M0	N0
TCGA-2Y-A9GT	1624	1	51	MALE	G2	Stage I	T1	MX	NX
TCGA-WX-AA47	556	1	33	FEMALE	G2	Stage IIIA	T3a	MX	NX
TCGA-DD-A3A4	612	1	37	MALE	G3	Stage IIIA	T3	M0	N0
TCGA-DD-AAEI	1531	0	72	MALE	G2	Stage I	T1	M0	N0
TCGA-DD-AADO	453	0	55	MALE	G3	Stage I	T1	M0	N0
TCGA-FV-A3R3	366	1	38	FEMALE	G2	Stage I	T1	MX	NX
TCGA-DD-A4NS	2456	1	61	FEMALE	G2	Stage I	T1	M0	N0
TCGA-UB-A7MC	500	0	59	MALE	G3	Stage IIIA	T3a	MX	N0
TCGA-DD-AAEG	719	0	59	FEMALE	G3	Stage I	T1	M0	N0
TCGA-XR-A8TD	1030	0	49	FEMALE	G3	Stage IIIB	T3	M0	N0
TCGA-G3-A25Y	452	1	52	FEMALE	G3	Stage I	T1	M0	N0
TCGA-2Y-A9H2	1731	0	64	FEMALE	G3	Stage I	T1	MX	N0
TCGA-DD-AAW3	1633	0	69	MALE	G2	Stage I	T1	M0	N0
TCGA-DD-A118	3437	0	77	FEMALE	G2	Stage II	T2	M0	N0
TCGA-DD-AAE3	566	0	50	MALE	G2	Stage I	T1	M0	N0
TCGA-G3-AAV6	65	1	53	FEMALE	G3	Stage IIIA	T3a	M0	N0

## Sheet: Risktrain
id	futime	fustat	AC099850.4	KDM4A-AS1	BACE1-AS	NRAV	riskScore	risk
TCGA-DD-AAVX	4.70685	0	0.308547	0.239359	2.03514	1.04201	0.569793	low
TCGA-DD-AAVW	6.34795	0	0.941257	0.108325	2.29689	1.46713	0.625091	low
TCGA-G3-A7M9	0.153425	1	9.0301	2.75205	7.30075	5.28036	67.7024	high
TCGA-DD-A4NK	3.31507	1	0.138519	0.460533	1.34873	1.85951	0.653259	low
TCGA-DD-A3A5	8.56164	1	0.831177	0.725397	1.67516	1.23977	0.828098	high
TCGA-DD-AACF	1	1	0.673264	0.33576	2.1531	0.940496	0.641236	low
TCGA-BC-A216	3.70137	0	3.83748	0.829301	3.65038	1.96249	2.15539	high
TCGA-DD-A1EF	1.07945	1	2.43671	0.97216	3.21446	1.89271	1.89357	high
TCGA-DD-AADL	1.74247	0	1.43753	0.670947	3.07376	3.22096	1.679	high
TCGA-DD-AADK	2.87397	0	0.546795	0.127255	1.66018	1.46498	0.524308	low
TCGA-DD-A39W	2.26575	1	0.284162	0.491272	3.24879	0.748537	0.8846	high
TCGA-DD-A1EA	6.61644	0	3.01448	0.244988	1.38866	1.91165	0.722897	low
TCGA-ES-A2HS	1.88493	1	0	0.202981	1.22726	1.27834	0.461443	low
TCGA-G3-A3CJ	1.6274	0	0	0.13547	1.29809	1.36625	0.45237	low
TCGA-4R-AA8I	0.717808	1	0.809122	0.941532	2.14861	3.60199	1.6772	high
TCGA-G3-A25V	2.35616	0	0.454743	0.179536	1.17835	1.11342	0.452249	low
TCGA-DD-AADQ	1.19452	0	0.257265	0.149683	1.61609	3.12778	0.692923	low
TCGA-CC-A8HS	0.821918	1	3.4667	0.642782	9.86252	3.48978	10.8355	high
TCGA-5R-AA1C	1.42466	0	0.987844	1.05566	1.37406	2.62124	1.29338	high
TCGA-DD-AAEB	1.30959	0	0	0.65824	1.27331	0.55719	0.586111	low
TCGA-PD-A5DF	1.75068	1	1.22835	0.225688	1.11682	2.65275	0.650771	low
TCGA-YA-A8S7	1.12877	1	3.72139	0.629291	2.66014	3.39113	1.84815	high
TCGA-DD-AACH	0.534247	1	6.57358	0.845494	4.0239	3.50827	4.00448	high
TCGA-DD-AAED	2.09041	0	0.0957569	0.286527	4.60167	0.194032	0.934628	high
TCGA-K7-A6G5	1.40274	0	0.696896	0.115849	0.747868	0.745286	0.370287	low
TCGA-2Y-A9H7	3.2	0	0.865578	0.220066	2.35087	2.08063	0.766462	low
TCGA-RC-A7S9	1.75342	0	1.8205	0.285338	2.4179	1.45799	0.797432	high
TCGA-DD-AADI	2.9726	0	0.15354	0.0382857	4.41263	1.42596	0.920252	high
TCGA-DD-A4NA	2.76164	0	2.67129	0.330684	3.10618	3.25346	1.45206	high
TCGA-DD-AA3A	1.12329	1	6.57512	1.09302	4.2699	9.39224	14.7893	high
TCGA-CC-A7IE	0.594521	1	3.98129	0.48133	6.25241	0.843398	2.5715	high
TCGA-DD-A3A2	5.83836	1	0.220726	0.137597	0.866599	1.57472	0.431435	low
TCGA-CC-A3MA	0.830137	1	9.0675	0.342577	6.15836	6.03502	8.89248	high
TCGA-DD-AACQ	1.18356	1	0.342419	0.426915	2.95763	3.53667	1.29606	high
TCGA-G3-A3CH	2.13699	0	1.22061	0.24349	1.47602	1.64888	0.601748	low
TCGA-BC-A10Y	1.94795	1	3.91537	1.02638	2.19153	1.67829	1.68437	high
TCGA-ED-A627	1.1589	0	0.619166	0.164683	1.16684	2.27922	0.557017	low
TCGA-XR-A8TE	2.53425	0	0.464841	0.289773	0.930762	0.922285	0.448876	low
TCGA-G3-AAUZ	1.31507	0	0.140185	0.419467	1.40898	1.3256	0.583595	low
TCGA-DD-AACI	4.43288	0	0	0.18362	0.963717	1.55432	0.447661	low
TCGA-WX-AA46	2.07123	0	0.187553	0.148095	0.633267	0.736326	0.352633	low
TCGA-G3-A5SM	1.42466	0	1.32946	0.390437	1.3223	1.41429	0.629515	low
TCGA-CC-5262	0.282192	1	1.52591	0.209545	2.39637	4.96281	1.36337	high
TCGA-2Y-A9GY	2.07397	1	3.61695	1.04664	3.95513	3.51748	3.56694	high
TCGA-DD-AAVV	6.72603	0	1.26693	0.257409	1.87911	1.53317	0.660337	low
TCGA-DD-A39Y	0.468493	1	2.80592	0.812253	3.63161	4.58282	3.091	high
TCGA-DD-A1EB	5.52603	0	0.633051	0.114802	0.686885	0.408149	0.34127	low
TCGA-DD-AAD1	1.54521	0	0.998535	0.217066	2.14716	1.47859	0.660854	low
TCGA-DD-AACA	6.30411	0	4.20108	0.57728	2.47718	1.02269	1.15837	high
TCGA-FV-A23B	5.07397	1	1.78838	0.282046	2.33327	1.97451	0.852066	high
TCGA-CC-5259	0.684932	0	0.588699	0.0163104	1.51005	2.10411	0.5213	low
TCGA-DD-A1EC	1.64932	0	1.43778	0.208169	1.71896	2.99952	0.806003	high
TCGA-DD-AAD3	3.54795	0	0.819536	0.136236	0.735452	1.08732	0.403061	low
TCGA-GJ-A6C0	0.0849315	1	2.1796	0.280802	0.513442	1.81261	0.548138	low
TCGA-2Y-A9GS	1.98356	1	5.95017	0.906699	3.03694	2.72116	2.71464	high
TCGA-BC-A8YO	1.53973	0	9.26914	0.779824	2.37878	4.31377	3.71637	high
TCGA-CC-A9FW	0.679452	0	1.28848	0.376975	2.25012	3.20264	1.07242	high
TCGA-EP-A12J	1.56164	0	0.691701	1.17076	1.61955	0.902542	1.07719	high
TCGA-CC-5263	0.353425	1	17.195	0.874336	1.22311	4.38089	6.09891	high
TCGA-DD-AADP	1.25479	0	1.55357	0.150651	0.975925	0.841656	0.441162	low
TCGA-BC-A69I	1.06027	0	0.0634533	0.200415	0.677621	0.71788	0.366191	low
TCGA-DD-A4NO	6.15068	0	0.346983	0.0961344	2.6701	0.693326	0.560829	low
TCGA-BC-A10W	0.249315	1	6.01699	0.889098	1.97987	3.44318	2.36577	high
TCGA-DD-A11C	1.8137	0	1.28761	0.516661	2.31498	1.90433	0.963719	high
TCGA-DD-AACV	4.19452	0	5.91716	1.34003	0.700312	2.02729	1.89552	high
TCGA-DD-AACL	0.293151	1	5.78299	1.28178	4.27858	2.64742	4.80057	high
TCGA-DD-AAVP	7.53973	0	1.13445	0.52804	0.498848	1.51334	0.573615	low
TCGA-ZS-A9CF	6.60822	0	5.10625	0.642379	3.04489	1.52832	1.65937	high
TCGA-NI-A8LF	2.18904	0	0.160085	0.452401	1.609	0.819964	0.575532	low
TCGA-DD-A39Z	1.64658	1	0.0737367	0.502563	2.57076	1.94237	0.918874	high
TCGA-EP-A3RK	0.994521	0	2.45705	0.439081	2.06439	3.36063	1.22561	high
TCGA-DD-AAW2	5.08219	0	0.895923	0.496446	1.62587	1.24389	0.68815	low
TCGA-2Y-A9H8	1.73425	1	1.6653	0.724019	2.23304	1.2654	1.02454	high
TCGA-G3-A7M6	1.73151	0	2.51527	0.684206	6.48176	4.23759	5.14769	high
TCGA-ZP-A9D4	1.08219	0	0.810866	0.808767	1.43715	1.06603	0.80705	high
TCGA-LG-A9QD	1.00274	0	0.0532453	0.185876	1.65566	1.3846	0.517727	low
TCGA-ED-A7XP	1.09589	0	1.35428	0.204663	2.45552	0.873149	0.65333	low
TCGA-DD-AAE2	1.74795	0	1.12844	0.520125	0.418873	1.43776	0.551225	low
TCGA-DD-AADF	0.315068	1	0.962895	0.43095	1.16321	2.00115	0.672296	low
TCGA-MI-A75I	1.72603	0	1.82303	0.292951	1.6987	3.20148	0.919048	high
TCGA-FV-A3I0	2.32329	0	0.766397	0.138019	3.43023	6.41671	2.01491	high
TCGA-DD-AAD2	1.80274	0	2.44913	0.203565	1.46157	1.84721	0.670317	low
TCGA-BC-A10R	0.843836	1	0.612439	0.180123	0.725053	1.63874	0.450997	low
TCGA-ED-A7XO	1.16986	0	1.09199	0.414919	0.955454	1.42245	0.57541	low
TCGA-CC-A5UC	0.950685	1	3.75304	0.257693	2.94698	1.51545	1.06236	high
TCGA-ED-A7PY	1.06849	0	0.391491	0.0650796	4.27298	0.975073	0.855447	high
TCGA-DD-AAEE	2.21918	0	1.24457	0.656657	3.65414	1.78177	1.45476	high
TCGA-2Y-A9H6	0.978082	0	0.206742	0.160383	2.05629	1.92006	0.624323	low
TCGA-2Y-A9GW	3.48219	1	1.03283	0.137354	1.68688	1.37196	0.545846	low
TCGA-DD-A73D	1.89863	0	1.18431	0.341938	1.13552	0.926226	0.523887	low
TCGA-XR-A8TF	1.89863	1	0.889236	0.682257	1.74026	1.25899	0.82037	high
TCGA-DD-A4NI	2.23562	0	0.32195	0.175849	0.794524	0.497042	0.363433	low
TCGA-G3-AAV3	1.12877	0	1.38457	0.910197	1.16627	2.02978	1.0215	high
TCGA-BC-A112	0.419178	1	5.70632	0.420398	3.34019	7.45665	4.55943	high
TCGA-BC-A5W4	1.49863	1	0.380991	0.253336	2.9677	1.36387	0.771501	low
TCGA-CC-A123	0.6	0	0.139909	0.32561	1.60396	0.838683	0.52127	low
TCGA-ED-A66X	1.11233	0	3.33432	0.18476	2.18182	1.2762	0.768526	low
TCGA-DD-A1EK	1.52877	1	0.957043	0.12238	0.508703	3.29425	0.566443	low
TCGA-QA-A7B7	0.257534	0	5.43034	1.50193	2.97013	3.78641	4.9231	high
TCGA-CC-A8HT	0.383562	1	2.42093	1.98855	9.52725	3.66713	27.0038	high
TCGA-DD-A4NJ	2.54247	0	3.52844	0.570258	3.0169	3.79	2.03338	high
TCGA-EP-A2KB	1.63288	1	2.73057	0.20348	4.00728	1.41504	1.1856	high
TCGA-DD-A119	0.610959	1	0	0.0946617	1.77068	1.68272	0.520486	low
TCGA-DD-AACB	6.36712	0	1.60447	0.533439	2.58694	1.78813	1.0509	high
TCGA-CC-A7IL	0.761644	1	1.38544	0.299402	1.65358	1.38806	0.635792	low
TCGA-ED-A4XI	2.24384	0	0.692229	0.278092	1.35889	1.32474	0.541418	low
TCGA-HP-A5MZ	0.249315	1	0.632375	0.191133	1.42647	0.922208	0.475976	low
TCGA-DD-AAD6	1.8411	0	1.57089	0.783409	1.36634	1.36709	0.87689	high
TCGA-DD-A4NE	1.80822	1	5.32427	0.613522	1.36824	2.40087	1.28216	high
TCGA-DD-AADV	1.5726	0	2.71182	0.657723	1.7454	2.01181	1.08091	high
TCGA-DD-AACX	0.465753	0	3.39487	0.479162	2.53497	1.882	1.18236	high
TCGA-G3-A5SK	2.03836	0	0	0.152103	0.508457	1.01022	0.354469	low
TCGA-ZS-A9CE	3.4	0	0.636045	0.400275	1.58393	1.19676	0.612312	low
TCGA-DD-A73B	0.775342	1	3.11973	0.149429	0.298945	1.28573	0.463563	low
TCGA-DD-AADN	2.46027	0	0.232128	0.192939	1.93209	1.2151	0.548917	low
TCGA-DD-A39V	1.76164	1	0.232501	0.450916	2.14211	3.41561	1.04845	high
TCGA-NI-A4U2	4.90685	1	0.373963	0.248663	1.1578	0.960734	0.45899	low
TCGA-DD-A4NF	2.58082	0	0	0.418381	2.62888	0.701717	0.69444	low
TCGA-DD-AAD0	0.375342	0	1.06177	0.783238	1.72999	2.85743	1.19665	high
TCGA-DD-A114	3.14795	1	15.1085	0.614719	1.22784	2.35495	2.89016	high
TCGA-MI-A75C	0.79726	0	0.67474	0.397678	2.83214	2.32014	1.01734	high
TCGA-DD-AACP	1.13699	0	6.13961	0.446521	2.57922	3.3564	1.92723	high
TCGA-DD-AACT	4.27945	0	0.340319	0.0942881	1.10454	1.55157	0.444837	low
TCGA-BC-4072	4.08219	1	4.48479	0.454095	1.84402	2.40269	1.18181	high
TCGA-BC-4073	2.32603	0	5.03456	0.211186	0.665035	4.83064	1.18564	high
TCGA-XR-A8TG	2.46027	0	2.72258	0.288886	1.38277	0.978151	0.616353	low
TCGA-BC-A69H	1.21644	0	1.47681	0.736493	2.02408	3.35518	1.4051	high
TCGA-DD-AADJ	2.92055	0	0.452101	0.120248	0.795203	0.610729	0.359198	low
TCGA-DD-AACO	5.13973	0	0	0.356899	0.780812	1.50737	0.486236	low
TCGA-DD-A4NV	6.56986	0	0.637564	0.167811	2.40303	1.95579	0.714339	low
TCGA-2Y-A9H4	3.97808	0	0.353761	0.455758	1.2778	0.791496	0.538448	low
TCGA-ZP-A9D2	2.09589	1	4.48759	0.620164	1.885	5.68782	2.44714	high
TCGA-G3-A25T	4.25479	0	0.960781	0.097604	2.44771	9.18436	2.56078	high
TCGA-EP-A3JL	0.830137	0	0.637075	0.360074	1.74086	1.775	0.683773	low
TCGA-DD-A73C	1.92055	0	0.943579	0.682785	0.801939	1.75264	0.715905	low
TCGA-CC-A7IK	0.717808	1	5.74404	1.69965	2.27322	2.52182	3.97339	high
TCGA-DD-AADC	1.16438	1	10.704	2.50807	2.43346	2.94357	12.949	high
TCGA-DD-A3A7	1.14795	1	0	0.317056	2.22506	3.51198	0.960425	high
TCGA-2Y-A9H3	4.15342	0	0	0.0512181	2.64513	1.40471	0.59289	low
TCGA-DD-A4NB	2.70959	0	0.386132	0.310245	1.79899	3.39049	0.871101	high
TCGA-DD-AAE6	0.386301	0	1.54367	0.669422	2.78262	1.01998	1.06338	high
TCGA-DD-AACG	1.28493	1	0.0848418	0.973154	2.29173	0.859576	1.02358	high
TCGA-5C-A9VG	0.89863	0	4.96124	0.332035	2.97489	2.25213	1.43739	high
TCGA-G3-A25U	4.48219	0	3.43338	0.411687	0.689462	2.48059	0.797213	low
TCGA-G3-A3CG	1.84384	0	0.825338	0.0249455	1.10762	0.988227	0.397713	low
TCGA-CC-5260	0.238356	1	7.62668	0.170074	4.23588	8.13531	6.22919	high
TCGA-CC-A7IJ	1.04658	0	19.0711	0.335678	1.99081	2.48154	4.04707	high
TCGA-2Y-A9HB	0.712329	0	0.449512	0.224174	2.02957	1.58449	0.627235	low
TCGA-BD-A2L6	3.73425	0	1.18896	0.48226	1.52364	2.11206	0.795284	low
TCGA-CC-A3MC	0.994521	0	2.09548	0.308532	2.53866	1.51646	0.865752	high
TCGA-DD-A73A	1.99452	0	0.285967	0.225804	1.32483	2.05224	0.566504	low
TCGA-DD-A4NL	4.68767	0	0.346412	0.126689	0.805153	0.737031	0.366762	low
TCGA-2Y-A9GU	5.31233	0	1.92285	0.414354	2.75131	1.10635	0.907032	high
TCGA-ZP-A9CV	2.98082	1	0.741879	0.145749	1.75822	1.29828	0.537965	low
TCGA-DD-A39X	4.6411	1	0.269541	0.12546	1.06672	2.5306	0.534734	low
TCGA-DD-AACU	4.29315	0	0.878008	0.437867	1.86678	1.0036	0.666818	low
TCGA-DD-A73F	2.9726	0	1.46622	0.406228	1.48391	1.53135	0.685229	low
TCGA-DD-A4NN	2.46301	1	3.22715	0.290964	1.40875	2.9925	0.930817	high
TCGA-UB-AA0V	0.860274	0	0.172053	0.185908	1.18888	1.32189	0.461461	low
TCGA-DD-AAVY	5.39726	0	0.571107	0.39874	2.00905	1.25367	0.681698	low
TCGA-MI-A75H	2.04658	0	0.149397	0.273185	1.78312	1.51362	0.590246	low
TCGA-DD-AAD5	3.68493	0	3.30563	0.284932	1.94194	5.16837	1.56832	high
TCGA-K7-A5RG	1.42192	0	3.39588	0.660602	1.4751	1.31765	0.950766	high
TCGA-DD-AACY	3.9726	0	0.292924	0.116866	0.460023	2.21593	0.433689	low
TCGA-KR-A7K7	2.60548	0	1.87868	0.443268	3.55948	1.35079	1.17671	high
TCGA-K7-AAU7	0.983562	0	2.93089	0.632066	3.43345	3.89237	2.28466	high
TCGA-ED-A82E	1.11781	0	0.378843	0.143948	3.51873	5.03542	1.56212	high
TCGA-DD-A4NP	9.06301	0	0.227218	0.245515	0.844508	0.703407	0.399838	low
TCGA-G3-A6UC	1.83836	0	0.654754	0.366109	1.57043	1.24632	0.600436	low
TCGA-DD-AAW1	5.44932	0	0.319124	0.645436	1.03575	0.583773	0.565637	low
TCGA-DD-AADA	3.37808	0	0.369311	0.24557	2.86126	0.61322	0.652592	low
TCGA-ED-A66Y	0.810959	1	5.13816	0.607162	2.37216	2.48788	1.62997	high

## Sheet: Risktest
id	futime	fustat	AC099850.4	KDM4A-AS1	BACE1-AS	NRAV	riskScore	risk
TCGA-EP-A26S	1.66575	0	0.183389	0.335343	2.76483	1.89672	0.8464	high
TCGA-LG-A6GG	1.06027	0	1.41596	0.850998	1.84738	1.49895	1.05062	high
TCGA-UB-A7ME	1.33151	0	1.57366	0.326996	1.57107	1.24321	0.630707	low
TCGA-DD-AACJ	5.7589	0	0.168076	0.440057	3.88014	1.42615	1.10825	high
TCGA-K7-A5RF	1.72877	0	0.430108	0.0714991	0.636866	1.33842	0.378084	low
TCGA-DD-AADB	3.40274	0	4.69082	0.305589	4.14128	1.69121	1.65473	high
TCGA-DD-AAVZ	5.20548	0	1.87634	0.138628	1.20051	0.586734	0.453753	low
TCGA-KR-A7K8	2.48219	0	1.47173	0.50154	1.77969	1.14317	0.740937	low
TCGA-GJ-A9DB	0.183562	1	1.13487	0.399506	1.40484	2.27705	0.742144	low
TCGA-UB-A7MD	0.142466	1	1.12545	0.467725	1.35506	1.94266	0.727935	low
TCGA-FV-A3R2	0.531507	1	1.96668	0.363257	1.95609	3.07184	1.02331	high
TCGA-2Y-A9GZ	2.32329	1	1.12085	0.817757	1.44731	1.11456	0.844432	high
TCGA-DD-A4NG	2.19726	1	1.05795	0.196559	0.684129	3.2366	0.625752	low
TCGA-2Y-A9H0	10.0685	0	6.26191	0.363827	0.954758	2.46379	1.04579	high
TCGA-DD-A1EL	1.13699	1	3.94483	1.11481	2.71348	2.65115	2.44728	high
TCGA-WQ-AB4B	1.08219	0	0	0.109616	1.86401	1.89288	0.559422	low
TCGA-ED-A8O6	0.153425	1	2.98409	0.885129	3.54694	1.01766	1.72107	high
TCGA-DD-AADD	3.3726	0	4.08511	0.918028	3.25525	3.02748	2.59316	high
TCGA-BC-A10S	3.89863	1	0.248906	0.115855	1.40722	1.68119	0.494667	low
TCGA-WX-AA44	1.68493	0	0.892352	0.560397	3.73705	3.53264	1.82578	high
TCGA-5R-AA1D	1.23014	0	0.774333	0.203809	1.09445	1.9286	0.537215	low
TCGA-CC-A8HV	0.764384	1	2.87939	0.3305	5.29713	1.73646	1.92697	high
TCGA-G3-AAV0	1.30411	0	0.21202	0.164478	0.821319	0.871168	0.38396	low
TCGA-ZS-A9CG	0.934247	0	0.191309	0.434631	1.20177	0.926053	0.525001	low
TCGA-DD-AADS	1.29863	0	0	0.107973	0.816032	2.07016	0.446232	low
TCGA-DD-AAEK	2.92329	0	1.87919	0.0918785	0.659674	1.88524	0.48347	low
TCGA-DD-A4ND	7.52329	0	1.86417	0.459837	1.22769	1.17789	0.652371	low
TCGA-BC-A10T	2.29315	1	1.09139	0.203199	1.59057	1.41536	0.568642	low
TCGA-RC-A7SH	1.28219	0	1.71819	0.18176	7.28548	3.05956	3.19368	high
TCGA-WJ-A86L	0.945205	0	2.64189	0.809006	4.10528	4.238	3.20878	high
TCGA-DD-AAVS	4.99452	0	1.7023	0.155184	3.08733	1.55778	0.854691	high
TCGA-DD-AAE7	1.76438	0	0.197943	0.148073	0.590632	1.35368	0.39005	low
TCGA-BC-A3KG	1.86301	0	4.73024	0.743597	2.45467	4.80981	2.70546	high
TCGA-DD-AAVR	6.88493	0	0.194282	0.118421	1.17976	1.74967	0.472342	low
TCGA-CC-A7II	1.09315	0	6.60083	1.4053	5.67417	5.04506	12.2711	high
TCGA-DD-AACN	3.56712	0	0.874405	0.169583	2.22002	1.37807	0.629758	low
TCGA-2Y-A9GX	6.69041	0	0.728188	0.14306	1.66339	1.81088	0.574181	low
TCGA-RC-A7SF	1.5863	0	0.286726	0.369395	1.14824	0.714137	0.477997	low
TCGA-DD-AADW	1.60822	0	8.32961	0.464273	2.61625	3.29292	2.36068	high
TCGA-DD-A1EI	0.50137	0	3.79801	0.15417	2.64938	1.98364	0.99418	high
TCGA-ZP-A9CZ	1.93425	0	4.08492	0.467548	1.53543	0.75762	0.796913	low
TCGA-KR-A7K0	0.178082	1	0.909265	0.475049	2.20313	1.4915	0.815624	high
TCGA-ED-A8O5	1.11233	0	1.59497	0.137141	2.79848	0.659379	0.662411	low
TCGA-CC-A9FS	0.578082	0	0.244108	0.284055	2.16598	0.443111	0.544357	low
TCGA-UB-A7MB	1.64658	0	5.06984	0.852585	2.48116	2.93657	2.18556	high
TCGA-G3-A7M7	0.989041	0	0.0665422	0.19911	1.06591	1.75285	0.4842	low
TCGA-RC-A7SK	1.29315	0	0.71733	0.367673	1.89633	1.37278	0.669623	low
TCGA-DD-A4NH	2.51233	0	3.47321	0.370388	3.66378	2.48978	1.60647	high
TCGA-DD-A4NQ	1.02192	1	2.67762	0.904139	2.68073	3.06607	1.98452	high
TCGA-MI-A75E	1.38904	0	0.408399	0.135781	1.79584	2.13781	0.608008	low
TCGA-DD-A11D	4.27397	1	0.40382	0.184605	0.729307	0.954639	0.393653	low
TCGA-ES-A2HT	1.2	1	0	0.0740916	0.451083	0.602087	0.305654	low
TCGA-DD-AAW0	5.52055	0	1.36824	0.0988915	0.952928	1.38624	0.456875	low
TCGA-G3-A3CI	0.493151	0	0.516518	0.450783	1.13563	1.02482	0.547812	low
TCGA-G3-A3CK	1.60274	0	0.522017	0.274796	0.983762	1.23406	0.477575	low
TCGA-5C-A9VH	0.882192	0	0.372426	0.321934	2.03537	2.60354	0.808236	high
TCGA-DD-AADR	5.55616	0	0.940292	1.05509	2.63341	1.29667	1.38266	high
TCGA-DD-A3A1	0.638356	1	0.253235	0.221007	1.59077	4.30816	0.899054	high
TCGA-DD-AAC9	0.950685	0	0.224146	0.0993625	1.26724	1.32471	0.441771	low
TCGA-EP-A2KA	1.71781	1	5.39033	0.202053	2.35699	2.21304	1.15051	high
TCGA-DD-AACS	4.94247	0	3.2589	0.619136	1.90095	2.37412	1.21919	high
TCGA-BD-A3ER	3.05479	0	0.57376	0.0953791	1.54182	2.08839	0.556661	low
TCGA-DD-A1ED	6.30411	0	0.132792	0.132448	0.542212	0.583	0.329864	low
TCGA-DD-A1EJ	2.75342	1	1.68912	0.689214	3.26762	3.95422	2.08141	high
TCGA-G3-AAV2	1.01918	0	0.181701	1.10752	1.36969	0.674998	0.885519	high
TCGA-DD-AADY	1.52055	0	2.52647	0.0839976	0.60309	1.1604	0.440484	low
TCGA-LG-A9QC	1.16438	0	0.721723	0.191961	2.3802	0.987139	0.613291	low
TCGA-CC-5264	0.279452	1	14.1723	0.366172	1.1618	2.44224	2.19064	high
TCGA-DD-A116	4.44384	1	0.54756	0.0809099	2.21667	0.996515	0.532852	low
TCGA-CC-A7IG	0.819178	1	3.43487	0.871519	5.09145	3.90741	4.33347	high
TCGA-DD-AAE9	1.97808	0	0.833289	0.85092	2.05643	1.62819	1.07542	high
TCGA-G3-AAV5	0.969863	0	0.968994	0.661279	1.98629	1.55872	0.910586	high
TCGA-CC-A3MB	0.863014	1	5.61395	0.191237	3.09298	2.23782	1.39907	high
TCGA-CC-A7IF	1.77808	1	2.81708	0.755661	4.36375	1.64328	2.09312	high
TCGA-ZS-A9CD	3.79726	1	0.147448	0.159321	0.7873	1.39427	0.414085	low
TCGA-G3-A25S	1.13973	1	1.21786	0.31966	1.63074	3.08469	0.857404	high
TCGA-BC-A217	3.8274	1	3.59899	0.654367	1.07742	2.03206	0.99281	high
TCGA-DD-A3A3	1.46575	1	0.703825	0.1287	1.28217	1.36674	0.47668	low
TCGA-FV-A2QQ	1.99726	0	0.237719	0.0987931	1.19464	3.51233	0.642228	low
TCGA-2Y-A9HA	0.0986301	1	2.73475	0.534368	2.68236	2.84363	1.435	high
TCGA-DD-AACW	3.90137	0	2.06957	0.166086	4.16916	1.22915	1.09373	high
TCGA-2Y-A9H1	3.36712	1	0	0.154439	1.55628	1.07199	0.464024	low
TCGA-CC-A8HU	0.942466	1	5.80075	1.02238	2.6122	3.78821	3.19996	high
TCGA-G3-A5SL	1.70137	0	0.305234	0.329814	0.846861	1.31431	0.479988	low
TCGA-CC-A1HT	0.276712	1	13.3317	0.719789	5.30874	7.19604	17.3381	high
TCGA-2Y-A9GV	6.93699	1	0.777858	0.416657	1.38447	0.992407	0.576577	low
TCGA-G3-AAV1	0.983562	1	1.46632	0.87189	1.94851	2.57124	1.33195	high
TCGA-O8-A75V	1.47397	0	0.40976	0.161776	2.42924	1.02057	0.593429	low
TCGA-ZP-A9CY	2.14247	0	0.180477	0.230013	2.13518	1.08695	0.577832	low
TCGA-G3-A7M8	1.17808	0	0.178747	0.713137	1.45971	1.67012	0.793754	low
TCGA-DD-AAE0	1.52055	0	4.08948	0.313761	12.1036	5.2322	20.8921	high
TCGA-BC-A10X	2.10959	1	0.57174	0.0731102	0.455851	1.0397	0.347592	low
TCGA-CC-A7IH	1	0	0.707641	0.597223	1.67552	0.551498	0.65517	low
TCGA-DD-A1EH	4.09589	0	2.3623	0.0923993	1.93495	2.67494	0.793855	low
TCGA-DD-AAEH	2.14795	0	0.509221	0.193487	2.60476	1.10554	0.650412	low
TCGA-ZP-A9D0	2.98904	0	0.629086	0.171125	0.772395	1.40992	0.435516	low
TCGA-DD-A1EG	3.7589	1	0.982186	0.146946	1.60417	1.82435	0.581777	low
TCGA-DD-A115	6.96438	1	3.11789	0.320854	2.72804	1.15325	0.938177	high
TCGA-UB-A7MA	2.32329	0	3.92277	0.308266	2.95704	5.57614	2.32455	high
TCGA-UB-A7MF	0.586301	1	1.51976	0.658388	1.64899	2.27851	0.998323	high
TCGA-BC-A10U	2.29315	1	1.35209	0.513749	2.22956	1.76942	0.924376	high
TCGA-FV-A3I1	0.676712	1	2.05946	0.293447	1.33067	1.81827	0.669789	low
TCGA-WQ-A9G7	0.0821918	0	1.66978	0.246734	6.3518	3.08585	2.67533	high
TCGA-MR-A8JO	0.90411	0	0.943929	0.235371	2.18124	2.48194	0.80502	high
TCGA-FV-A4ZP	6.81096	1	0	0.582793	0.646326	1.71162	0.582517	low
TCGA-CC-5258	0.353425	1	7.04743	0.403441	2.15489	0.898425	1.17143	high
TCGA-G3-A25X	4.87397	0	0.806052	0.411553	1.51904	4.19992	1.0558	high
TCGA-CC-A5UD	0.832877	1	8.05171	0.504864	3.52724	5.23565	4.20737	high
TCGA-DD-AAE4	1.66575	0	0.0866914	0.201756	0.680723	1.56633	0.427823	low
TCGA-CC-A3M9	0.821918	1	13.0059	0.83599	4.19397	2.56707	6.14098	high
TCGA-BC-A10Z	0.0931507	1	2.29308	1.33417	1.98784	1.27778	1.64791	high
TCGA-UB-AA0U	0.89589	0	4.4026	0.449575	1.87667	2.75064	1.25425	high
TCGA-DD-AAVU	6.03288	0	0.549846	0.776931	2.63369	1.31145	1.07746	high
TCGA-DD-AACC	4.61644	1	1.46576	0.270735	1.48345	1.10003	0.570364	low
TCGA-RC-A7SB	1.61096	0	2.03156	0.554202	0.981681	0.800441	0.627342	low
TCGA-CC-A5UE	0.745205	1	11.9563	1.04265	2.38044	2.10718	3.89322	high
TCGA-DD-AACZ	0.468493	1	3.73772	0.332096	2.75278	2.8184	1.35382	high
TCGA-DD-AAVQ	7.47397	0	2.23907	0.186106	3.46361	1.39892	0.978021	high
TCGA-BD-A3EP	1.12055	0	0.665161	0.319433	3.06417	1.38526	0.856104	high
TCGA-DD-A11A	0.216438	0	2.55177	0.324384	0.722909	2.28117	0.670642	low
TCGA-DD-A3A6	8.92603	1	0.0768592	0.102214	3.93493	2.16738	0.976256	high
TCGA-HP-A5N0	2.06027	1	0.320314	0.181041	1.73045	1.36301	0.535619	low
TCGA-XR-A8TC	3.66849	0	1.62809	0.0839933	2.23943	0.76787	0.566627	low
TCGA-DD-A73E	0.120548	0	0.990391	0.540953	1.66646	2.00683	0.831722	high
TCGA-2Y-A9H9	1.90959	0	0.939235	0.33692	1.67687	0.617696	0.551841	low
TCGA-ED-A5KG	2.33973	0	3.61979	0.392971	2.50591	2.5073	1.25144	high
TCGA-G3-A25Z	1.79452	0	0.541933	0.375368	1.34754	1.33452	0.576101	low
TCGA-FV-A2QR	1.59178	1	0.828044	0.116473	1.9406	1.07556	0.532286	low
TCGA-G3-AAV7	0.989041	0	9.78677	0.740522	4.0279	4.45627	5.79052	high
TCGA-3K-AAZ8	1.08493	0	0.345705	0.162827	1.66493	1.70261	0.553386	low
TCGA-CC-5261	0.265753	1	4.67773	0.144	2.93845	2.92546	1.35279	high
TCGA-2Y-A9H5	1.52055	1	0.896682	0.181002	1.85077	2.21711	0.675798	low
TCGA-DD-AAEA	1.57534	0	2.09438	1.32736	3.70026	1.23779	2.43211	high
TCGA-RG-A7D4	3.00822	0	5.63642	0.61609	3.05566	2.63363	2.08009	high
TCGA-DD-AACD	1.04384	1	0	0.213443	0.97263	2.06608	0.503258	low
TCGA-DD-AAD8	3.33973	0	0.456875	1.01771	1.5498	1.15721	0.96306	high
TCGA-5R-AAAM	0.126027	1	0.633966	0.140516	0.70799	1.45113	0.421818	low
TCGA-DD-A73G	9.52877	0	0	0.153848	1.2015	1.67736	0.473852	low
TCGA-ED-A459	2.49315	0	2.97962	0.427333	3.90863	2.06186	1.58245	high
TCGA-MR-A520	0.627397	0	0.179216	0.436949	0.881875	1.32144	0.521429	low
TCGA-G3-A7M5	1.22466	0	0.061655	0.153738	0.774609	0.728768	0.362164	low
TCGA-MI-A75G	1.91233	0	0.438576	0.173153	1.0848	1.11086	0.438985	low
TCGA-G3-A5SJ	1.91233	0	2.348	0.531269	1.35205	4.46039	1.33441	high
TCGA-DD-AACE	5.98356	0	1.08222	0.290614	2.22253	1.49006	0.719808	low
TCGA-G3-A5SI	2.10411	1	4.33768	0.158881	0.969859	0.794526	0.560634	low
TCGA-DD-A1EE	0.956164	1	1.23649	0.332041	1.98667	2.32081	0.825306	high
TCGA-BC-A110	5.79726	1	0.307699	0.0682005	0.579871	0.848641	0.337078	low
TCGA-GJ-A3OU	2.40822	0	3.19834	0.181889	1.90339	1.81917	0.780004	low
TCGA-DD-AADU	1.51781	0	0.208668	0.358442	1.44189	0.716453	0.505974	low
TCGA-DD-AAE1	1.51233	0	0.980021	0.236966	3.30201	0.40619	0.733909	low
TCGA-DD-A3A9	2.55068	1	0.203041	0.0562541	2.80601	1.0057	0.586814	low
TCGA-KR-A7K2	2.27123	0	0	0.152354	2.37486	1.39282	0.599447	low
TCGA-DD-AADG	3.13699	0	0.623782	0.715492	1.48902	0.895313	0.724954	low
TCGA-BC-A10Q	3.10959	1	6.46871	0.0843394	1.05572	9.34878	3.00303	high
TCGA-DD-A113	6.64384	0	2.5896	0.311729	1.12189	1.33445	0.620158	low
TCGA-2Y-A9GT	4.44932	1	0.299639	0.448295	1.88227	0.796896	0.618327	low
TCGA-WX-AA47	1.52329	1	0	0.217099	2.27885	2.2665	0.720168	low
TCGA-DD-A3A4	1.67671	1	0.251793	0.272069	0.5536	1.5944	0.446816	low
TCGA-DD-AAEI	4.19452	0	1.95738	0.386396	1.0951	1.2911	0.613379	low
TCGA-DD-AADO	1.2411	0	0.0657666	0.251453	1.384	1.31042	0.503805	low
TCGA-FV-A3R3	1.00274	1	0.558925	0.0836217	0.754877	1.90646	0.439801	low
TCGA-DD-A4NS	6.72877	1	0.67604	0.551692	2.21989	1.89913	0.916581	high
TCGA-UB-A7MC	1.36986	0	2.94257	0.466583	1.53565	1.13136	0.77056	low
TCGA-DD-AAEG	1.96986	0	0.706831	0.201429	1.82364	1.55161	0.59567	low
TCGA-XR-A8TD	2.82192	0	3.61772	0.355926	0.881203	1.67057	0.703168	low
TCGA-G3-A25Y	1.23836	1	2.48786	0.377291	2.48132	2.23314	1.05984	high
TCGA-2Y-A9H2	4.74247	0	4.7809	1.11726	3.09031	4.65657	4.14017	high
TCGA-DD-AAW3	4.47397	0	0.360882	0.434937	2.09697	2.81838	0.930675	high
TCGA-DD-A118	9.41644	0	1.46855	0.122063	1.09888	2.9028	0.637933	low
TCGA-DD-AAE3	1.55068	0	0.0883503	0.205617	0.471749	1.41728	0.397059	low
TCGA-G3-AAV6	0.178082	1	4.15185	0.597473	2.35509	2.01952	1.35922	high

## Sheet: lncRNA function Prediction
Predicting m6a-related lncRNAs function using Co-expression analysis
lncRNA	mRNA
AC099850.4	CCNB1
AC099850.4	GTSE1
BACE1-AS	GTSE1
AC099850.4	RACGAP1
AC099850.4	ZWINT
AC099850.4	MYBL2
AC099850.4	BUB1
KDM4A-AS1	BUB1
NRAV	BUB1
AC099850.4	CENPU
AC099850.4	CENPF
AC099850.4	FAM111B
AC099850.4	HJURP
KDM4A-AS1	HJURP
BACE1-AS	HJURP
AC099850.4	CDC6
AC099850.4	PRR11
AC099850.4	EZH2
AC099850.4	TK1
BACE1-AS	ARID3A
AC099850.4	PLK1
NRAV	PLK1
AC099850.4	MCM2
KDM4A-AS1	MCM2
NRAV	IGSF3
AC099850.4	PKMYT1
NRAV	PKMYT1
AC099850.4	SPC25
AC099850.4	TACC3
AC099850.4	NUSAP1
AC099850.4	SKA1
AC099850.4	SKA3
AC099850.4	CHAF1B
AC099850.4	TEDC2
KDM4A-AS1	TEDC2
NRAV	GAL3ST1
AC099850.4	STMN1
AC099850.4	UHRF1
AC099850.4	RAD51AP1
KDM4A-AS1	RAD51AP1
NRAV	TTC39A
AC099850.4	TTK
KDM4A-AS1	TTK
AC099850.4	MKI67
AC099850.4	KIFC1
NRAV	C12orf75
AC099850.4	CDKN2C
AC099850.4	AURKA
AC099850.4	CDKN3
AC099850.4	CDC25C
AC099850.4	HMMR
KDM4A-AS1	HMMR
AC099850.4	CDK1
AC099850.4	TCF19
AC099850.4	ORC1
KDM4A-AS1	ORC1
AC099850.4	ASPM
AC099850.4	TROAP
KDM4A-AS1	TROAP
BACE1-AS	TROAP
AC099850.4	KIF4A
AC099850.4	CDCA5
KDM4A-AS1	CDCA5
BACE1-AS	CDCA5
AC099850.4	CDT1
NRAV	CD24
AC099850.4	KIF23
AC099850.4	CEP55
AC099850.4	CDCA3
KDM4A-AS1	CDCA3
AC099850.4	CENPW
AC099850.4	TPX2
KDM4A-AS1	TPX2
AC099850.4	KIF2C
KDM4A-AS1	KIF2C
AC099850.4	CCNB2
NRAV	CCNB2
AC099850.4	GINS1
KDM4A-AS1	GINS1
AC099850.4	FAM83D
AC099850.4	KIF20A
KDM4A-AS1	KIF20A
BACE1-AS	KIF20A
NRAV	KIF20A
AC099850.4	PRC1
AC099850.4	NEK2
AC099850.4	KIF11
AC099850.4	ECT2
NRAV	ECT2
AC099850.4	TRAIP
KDM4A-AS1	TRAIP
AC099850.4	NCAPH
NRAV	NCAPH
AC099850.4	NDC80
KDM4A-AS1	NDC80
BACE1-AS	NDC80
AC099850.4	UBE2C
BACE1-AS	UBE2C
AC099850.4	CDC20
KDM4A-AS1	CDC20
AC099850.4	TRIP13
AC099850.4	CDCA8
KDM4A-AS1	CDCA8
AC099850.4	OIP5
KDM4A-AS1	OIP5
AC099850.4	ARHGAP11A
AC099850.4	PCLAF
NRAV	PCLAF
AC099850.4	BIRC5
AC099850.4	IQGAP3
AC099850.4	EXO1
KDM4A-AS1	EXO1
AC099850.4	AURKB
AC099850.4	PTTG1
AC099850.4	UBE2T
NRAV	TMEM132A
AC099850.4	RRM2
AC099850.4	FANCI
NRAV	FANCI
AC099850.4	DTL
AC099850.4	ANLN
AC099850.4	MELK
KDM4A-AS1	MELK
AC099850.4	ASF1B
AC099850.4	TOP2A
AC099850.4	CENPA
AC099850.4	CDC45
KDM4A-AS1	CDC45
AC099850.4	BUB1B
KDM4A-AS1	BUB1B
NRAV	BUB1B
AC099850.4	KIF18B
NRAV	DEPDC1B
AC099850.4	FOXM1
AC099850.4	PBK
AC099850.4	DLGAP5
AC099850.4	NCAPG
KDM4A-AS1	NCAPG
AC099850.4	NUF2

## Sheet: QPCR
Cell QPCR(CT values)
		KDM4A-AS1			BACE1-AS			NRAV			b-actin
L02	29.53	30.12	30.23	31.26	32.21	31.78	30.52	31.31	30.98	18.57	18.68	17.98
Huh7	26.52	27.12	26.72	29.14	28.12	28.68	27.25	28.45	28.03	19.2	18.68	18.53
HepG2	27.29	28.11	27.89	27.12	28.68	27.12	28.25	28.45	29.25	18.65	19.12	18.4
Hep3B	28.25	27.89	28.49	28.25	28.48	29.12	26.25	26.78	25.98	17.9	18.25	18.42
Tissue QPCR
KDM4A-AS1			BACE1-AS			NRAV
control	HCC		control	HCC		control	HCC
0.956	2.095		0.6784	3.853		0.7883	5.802
0.6753	3.1911		0.9682	5.045		0.965	4.0192
0.8707	2.5059		0.4845	6.3468		0.9551	3.6726
0.4869	4.1979		0.5107	5.2295		0.7947	3.4248
0.7955	5.9247		0.4623	5.9923		0.646	3.4178
0.7582	5.3529		0.4179	7.495		0.7833	4.1942
0.7139	3.053		0.7881	6.3986		0.5622	5.5096
0.9358	5.2908		0.431	4.4682		0.6058	3.8363
0.7617	2.3325		0.5879	4.7012		0.8738	2.5395
